# Supplementary material for: Bis(perchlorato-κO)tetra­kis[1-(2-pyridyl)-4-(4-pyridylmethyl-κN)piperazine]cadmium(II)
Source: Acta Crystallogr Sect E Struct Rep Online. 2009 Feb 13;65(Pt 3):m274. doi: 10.1107/S1600536809004437 (PMC2968463; doi:10.1107/S1600536809004437)
Supplement: Supplementary file 2 [file e-65-0m274-Isup2.hkl]

# 
# h,k,l, Fc-squared, Fo-squared, sigma(Fo-squared) and status flag 
# 
data_I
_shelx_title ' cc in Cc' 
_shelx_refln_list_code          4 
_shelx_F_calc_maximum      790.34 
_exptl_crystal_F_000      2760.00 
_reflns_d_resolution_high  0.7503 
 
loop_ 
 _symmetry_equiv_pos_as_xyz 
 'x, y, z' 
 'x, -y, z+1/2' 
 'x+1/2, y+1/2, z' 
 'x+1/2, -y+1/2, z+1/2' 
 
_cell_length_a    34.9584 
_cell_length_b     9.1736 
_cell_length_c    24.1534 
_cell_angle_alpha  90.000 
_cell_angle_beta  126.874 
_cell_angle_gamma  90.000 
 
_shelx_F_squared_multiplier     1.000 
 
loop_ 
 _refln_index_h 
 _refln_index_k 
 _refln_index_l 
 _refln_F_squared_calc 
 _refln_F_squared_meas 
 _refln_F_squared_sigma 
 _refln_observed_status 
  22   0 -30     1250.89      701.10    375.82 o 
  24   0 -30     2000.68     1288.08    388.05 o 
  26   0 -30     1105.60        1.63    246.20 o 
  30   0 -30     1452.55     1049.21    344.03 o 
  32   0 -30     1952.96     1825.32    397.84 o 
  21   1 -30     1324.70     1258.45    327.93 o 
  23   1 -30      732.60      808.02    266.94 o 
  25   1 -30     1376.25      752.52    241.07 o 
  27   1 -30     1185.29      580.73    239.85 o 
  29   1 -30      850.74      465.38    230.87 o 
  31   1 -30       34.38     -106.59    214.43 o 
  22   2 -30       55.77      474.47    423.11 o 
  24   2 -30       54.24      314.75    257.75 o 
  26   2 -30      282.51      290.05    373.38 o 
  28   2 -30      123.94      -96.58    235.42 o 
  30   2 -30      450.04      438.60    332.62 o 
  23   3 -30      265.97     -228.27    410.06 o 
  25   3 -30      204.54       35.87    379.09 o 
  27   3 -30      123.79      197.29    379.09 o 
  29   3 -30      275.99       40.76    410.88 o 
  15   1 -29      682.63      635.60    691.32 o 
  17   1 -29      161.74      292.13    264.17 o 
  19   1 -29      430.78      466.47    267.32 o 
  21   1 -29      167.36     -157.09    238.29 o 
  23   1 -29      482.76       87.53    515.64 o 
  25   1 -29      400.93      210.30    215.58 o 
  27   1 -29      925.55      836.43    339.95 o 
  29   1 -29      527.44      164.82    195.53 o 
  31   1 -29     1064.99      518.23    231.21 o 
  33   1 -29     1434.57     1246.43    290.05 o 
  35   1 -29     1510.45     1111.37    290.53 o 
  16   2 -29      893.51     1142.31    300.31 o 
  18   2 -29     1420.21     1535.91    465.50 o 
  20   2 -29     1585.40     1056.55    450.01 o 
  22   2 -29     1264.71     1376.12    425.55 o 
  24   2 -29     1179.88     1346.56    262.78 o 
  26   2 -29     1441.51     1249.73    278.23 o 
  28   2 -29      498.94       21.74    216.45 o 
  30   2 -29     1512.98      904.96    248.74 o 
  32   2 -29     1468.90     1108.63    278.43 o 
  34   2 -29     1994.35     1876.59    392.13 o 
  17   3 -29      635.19      360.77    310.61 o 
  19   3 -29       55.32      -58.78    268.41 o 
  21   3 -29     3295.64     3562.91    494.85 o 
  23   3 -29     2671.90     2484.80    342.81 o 
  25   3 -29     2632.45     1911.97    328.87 o 
  27   3 -29     1956.92     2136.10    339.85 o 
  29   3 -29     2478.15     2728.02    345.24 o 
  31   3 -29     1734.50     1525.98    306.67 o 
  33   3 -29     1782.64     1932.44    466.72 o 
  35   3 -29       57.99       63.59    351.37 o 
  18   4 -29     1199.99      635.00    325.09 o 
  20   4 -29     1175.71     1123.24    324.04 o 
  22   4 -29     1218.97     1356.44    336.17 o 
  24   4 -29      148.24      115.99    336.29 o 
  26   4 -29      825.54      662.45    293.98 o 
  28   4 -29      521.58      427.18    297.44 o 
  30   4 -29      577.78      401.87    296.99 o 
  32   4 -29      598.91      435.99    315.74 o 
  34   4 -29      350.23      679.09    441.86 o 
  21   5 -29      131.27      301.64    444.30 o 
  23   5 -29       36.66     -163.05    436.15 o 
  25   5 -29      105.22      291.04    435.34 o 
  27   5 -29      140.07      393.76    448.38 o 
  29   5 -29       86.52      -88.86    450.83 o 
  12   0 -28     1299.32     1846.51    467.95 o 
  14   0 -28      531.10      423.11    392.13 o 
  16   0 -28      789.05     1280.74    380.72 o 
  18   0 -28      177.56      195.66    323.65 o 
  20   0 -28     3903.65     4094.94    549.47 o 
  22   0 -28     4604.39     4539.25    510.34 o 
  24   0 -28     3226.48     1681.02    379.09 o 
  28   0 -28     1383.89     1019.86    330.17 o 
  30   0 -28      805.98      295.12    280.44 o 
  32   0 -28     1015.52     1082.64    331.80 o 
  34   0 -28      777.57      502.19    369.30 o 
  36   0 -28       27.29      -30.98    350.55 o 
  38   0 -28     1720.47     1093.23    428.82 o 
  11   1 -28     1663.18     1648.06    333.67 o 
  13   1 -28     1321.37     1382.53    329.06 o 
  15   1 -28      528.07      321.41    252.88 o 
  17   1 -28     1492.85     1127.97    281.88 o 
  19   1 -28     1371.29     1622.76    294.28 o 
  21   1 -28      715.25      488.58    432.48 o 
  23   1 -28      652.34      418.10    211.61 o 
  25   1 -28      660.81      516.51    216.25 o 
  27   1 -28      964.30      595.16    393.76 o 
  29   1 -28      274.19      178.08    194.73 o 
  31   1 -28     1653.05     1450.87    248.39 o 
  33   1 -28      994.51      697.24    257.28 o 
  35   1 -28     1672.41     1459.19    287.84 o 
  37   1 -28     1934.70     1865.79    313.55 o 
  12   2 -28      444.83      220.08    290.20 o 
  14   2 -28      312.65      400.78    277.27 o 
  16   2 -28       68.31      130.90    258.53 o 
  18   2 -28      334.96       25.63    378.68 o 
  20   2 -28      301.74      446.32    245.02 o 
  22   2 -28       38.61      320.86    243.18 o 
  24   2 -28      400.50      485.01    214.43 o 
  26   2 -28      137.51       69.15    214.11 o 
  28   2 -28     1232.18      762.27    241.76 o 
  30   2 -28      106.10       30.42    251.50 o 
  32   2 -28      921.89      900.82    472.43 o 
  34   2 -28      500.89      549.19    259.13 o 
  36   2 -28      283.66     -130.77    328.13 o 
  38   2 -28      380.89      216.04    394.58 o 
  13   3 -28      229.44      214.72    289.24 o 
  15   3 -28       70.45      -99.04    268.44 o 
  17   3 -28      124.74      -53.17    259.29 o 
  19   3 -28      572.07      471.05    283.28 o 
  21   3 -28       17.75       56.04    266.01 o 
  23   3 -28      359.98      181.52    251.45 o 
  25   3 -28      336.50      192.47    372.56 o 
  27   3 -28       79.55      219.44    253.63 o 
  29   3 -28      227.75      209.15    256.15 o 
  31   3 -28      358.37      640.27    281.60 o 
  33   3 -28        3.55      -38.07    251.78 o 
  35   3 -28      354.63      616.82    282.17 o 
  37   3 -28      189.15     -177.72    392.13 o 
  14   4 -28     1243.88     1414.15    331.01 o 
  16   4 -28     1140.27     1452.74    315.00 o 
  18   4 -28      375.57     -241.18    280.22 o 
  20   4 -28      157.03      144.37    278.55 o 
  22   4 -28      830.30      342.36    271.73 o 
  24   4 -28      724.89      716.43    288.60 o 
  26   4 -28     2127.25     2065.06    349.16 o 
  28   4 -28     2619.32     2160.88    345.73 o 
  30   4 -28     2471.29     2094.23    348.22 o 
  32   4 -28     1469.66     1909.87    351.01 o 
  34   4 -28     1580.76     1953.36    478.95 o 
  36   4 -28     1821.40     1896.24    509.52 o 
  15   5 -28     3385.33     3298.45    585.34 o 
  17   5 -28     1065.52     1056.55    472.84 o 
  19   5 -28     1957.86     2167.72    522.57 o 
  21   5 -28     2367.91     1950.05    514.42 o 
  23   5 -28      561.31      657.90    427.18 o 
  25   5 -28       12.84      103.54    413.33 o 
  27   5 -28     1710.85     1756.84    499.74 o 
  29   5 -28     1412.72      586.97    472.02 o 
  31   5 -28     2064.74     2165.27    537.24 o 
  33   5 -28     3342.42     2996.81    552.73 o 
   9   1 -27     2170.10     1829.33    337.18 o 
  11   1 -27      573.93      886.31    284.74 o 
  13   1 -27      326.54       86.08    238.41 o 
  15   1 -27      267.43      326.37    243.60 o 
  17   1 -27      347.82      236.07    222.01 o 
  19   1 -27      805.90      650.00    244.32 o 
  21   1 -27      731.15      481.03    240.38 o 
  23   1 -27     1109.09      740.54    224.06 o 
  25   1 -27      315.01      243.82    233.16 o 
  27   1 -27     1401.06     1133.18    239.71 o 
  29   1 -27     1163.99     1018.88    221.62 o 
  31   1 -27      471.12      591.94    215.82 o 
  33   1 -27      537.24      366.35    225.48 o 
  35   1 -27     1040.46      944.77    285.91 o 
  37   1 -27      840.49      417.98    254.67 o 
  39   1 -27     1584.19     1966.51    324.67 o 
   8   2 -27     2314.67     2243.17    371.24 o 
  10   2 -27     2235.87     2382.13    511.15 o 
  12   2 -27     4426.39     4202.83    398.44 o 
  14   2 -27     1897.99     1889.75    347.70 o 
  16   2 -27     1773.78     1739.31    304.57 o 
  18   2 -27     3311.43     3077.19    344.67 o 
  20   2 -27     1201.45     1308.08    283.59 o 
  22   2 -27      811.40      806.07    240.35 o 
  24   2 -27     1573.96     1309.35    262.55 o 
  26   2 -27      261.91       81.69    222.35 o 
  28   2 -27     3105.07     2257.90    353.00 o 
  30   2 -27     2165.92     1674.16    276.17 o 
  32   2 -27     2793.17     2336.60    317.28 o 
  34   2 -27     2176.93     2363.40    319.11 o 
  36   2 -27     3220.33     3014.24    465.50 o 
  38   2 -27     3192.13     3292.27    392.26 o 
   9   3 -27      519.83      381.84    293.32 o 
  11   3 -27     1332.79     1038.26    405.99 o 
  13   3 -27      832.38     1210.83    305.20 o 
  15   3 -27     1207.16     1310.51    295.59 o 
  17   3 -27     3305.63     3899.98    375.82 o 
  19   3 -27     2925.43     3032.42    352.20 o 
  21   3 -27     2552.17     2944.27    558.85 o 
  23   3 -27     1715.83     1943.56    530.72 o 
  25   3 -27     3982.33     4442.83    459.79 o 
  27   3 -27      992.97     1049.96    265.93 o 
  29   3 -27     3490.32     3042.79    326.85 o 
  31   3 -27     1266.63     1029.16    288.44 o 
  33   3 -27     1026.44      909.94    284.29 o 
  35   3 -27     1208.10     1418.32    486.70 o 
  37   3 -27     1467.21     1713.11    326.43 o 
  39   3 -27     2213.30     1509.82    456.53 o 
  10   4 -27      530.79      949.00    262.66 o 
  12   4 -27      571.88      530.49    230.84 o 
  14   4 -27     1190.29     1731.87    321.87 o 
  16   4 -27     1130.50     1217.94    295.29 o 
  18   4 -27      580.89      534.06    282.35 o 
  20   4 -27      215.03      141.27    247.07 o 
  22   4 -27      600.93      379.60    293.89 o 
  24   4 -27       71.10      348.60    267.66 o 
  26   4 -27     1038.33      990.15    283.68 o 
  28   4 -27      390.11      127.71    253.63 o 
  30   4 -27     1290.45     1250.30    305.80 o 
  32   4 -27     1146.02     1243.25    290.82 o 
  34   4 -27     1069.10     1515.53    313.88 o 
  36   4 -27      877.48      761.18    310.91 o 
  38   4 -27      990.09     1031.28    456.53 o 
  11   5 -27      137.17     -300.63    300.63 o 
  13   5 -27        5.45      -10.32    295.04 o 
  15   5 -27       65.30       44.95    287.63 o 
  17   5 -27      119.28       20.93    279.47 o 
  19   5 -27      536.90      388.79    286.16 o 
  21   5 -27      294.94       21.42    289.24 o 
  23   5 -27      228.90      154.08    386.42 o 
  25   5 -27      654.81     1050.84    424.74 o 
  27   5 -27      316.11      253.54    396.21 o 
  29   5 -27      148.98       34.24    407.62 o 
  31   5 -27      119.85      112.50    409.25 o 
  33   5 -27      145.10      489.96    414.14 o 
  35   5 -27      287.43      259.25    432.89 o 
  16   6 -27      384.16      176.91    463.87 o 
   6   0 -26     2957.47     3837.32    564.14 o 
   8   0 -26     1653.83     1684.28    417.40 o 
  10   0 -26     1702.73     1734.83    419.85 o 
  12   0 -26      305.17      228.27    326.10 o 
  14   0 -26     2565.90     2887.57    485.07 o 
  16   0 -26     2477.43     2300.60    410.06 o 
  18   0 -26     3023.11     2821.54    432.89 o 
  20   0 -26     8949.54     8129.55    594.31 o 
  22   0 -26     5458.40     5299.86    529.09 o 
  24   0 -26     2711.65     1629.66    326.10 o 
  26   0 -26      828.69      618.77    263.32 o 
  28   0 -26     1334.32     1103.02    317.13 o 
  30   0 -26     1080.14      895.95    308.98 o 
  32   0 -26      978.20      546.21    334.25 o 
  34   0 -26     2670.06     2440.82    445.94 o 
  36   0 -26     3110.25     2740.01    468.76 o 
  38   0 -26     1745.57     1637.00    443.49 o 
  40   0 -26      694.33      882.90    430.45 o 
   5   1 -26      912.36     1075.36    366.86 o 
   7   1 -26     2190.08     2206.02    336.45 o 
   9   1 -26     2962.57     3079.97    354.93 o 
  11   1 -26     1552.58     1028.02    392.94 o 
  13   1 -26     5285.87     4431.31    350.28 o 
  15   1 -26     1895.14     2168.66    297.92 o 
  17   1 -26      665.69      633.01    229.63 o 
  19   1 -26      901.94     1164.81    259.30 o 
  21   1 -26     1786.61     1357.05    249.72 o 
  23   1 -26      989.03      666.52    220.17 o 
  25   1 -26     2034.49     1411.81    243.18 o 
  27   1 -26     1272.82     1243.51    237.79 o 
  29   1 -26     2023.97     1520.45    241.02 o 
  31   1 -26     1543.33     1265.08    254.78 o 
  33   1 -26     2913.02     1885.57    288.15 o 
  35   1 -26     2199.98     2191.88    315.77 o 
  37   1 -26      645.05      688.47    263.44 o 
  39   1 -26     1620.41     2177.19    442.27 o 
  41   1 -26      365.75      304.08    374.19 o 
   6   2 -26     1308.64     1316.78    315.28 o 
   8   2 -26       31.30      -83.21    261.75 o 
  10   2 -26      530.79      211.73    250.36 o 
  12   2 -26      198.84       -2.31    222.37 o 
  14   2 -26       64.39       12.71    214.85 o 
  16   2 -26     1282.78     1044.51    290.63 o 
  18   2 -26     1738.04     1658.83    282.02 o 
  20   2 -26      703.96      704.09    241.50 o 
  22   2 -26      301.46      107.93    206.56 o 
  24   2 -26      418.58      321.88    199.99 o 
  26   2 -26     1065.23     1397.87    244.54 o 
  28   2 -26      626.99      536.83    220.11 o 
  30   2 -26      769.74     1009.06    241.54 o 
  32   2 -26      378.66      396.40    216.33 o 
  34   2 -26       29.39      -30.81    222.28 o 
  36   2 -26      886.56     1230.60    327.73 o 
  38   2 -26      277.48      299.77    273.67 o 
  40   2 -26      587.93      298.86    292.67 o 
   7   3 -26      426.45        5.56    276.12 o 
   9   3 -26       33.79      279.17    360.74 o 
  11   3 -26      281.77      126.69    203.11 o 
  13   3 -26      187.59     -183.94    229.97 o 
  15   3 -26     1003.27      940.90    252.10 o 
  17   3 -26      602.49      126.37    273.51 o 
  19   3 -26      409.11      153.86    216.41 o 
  21   3 -26      447.24      209.27    213.52 o 
  23   3 -26       28.69       47.53    223.44 o 
  25   3 -26      600.48      645.23    251.61 o 
  27   3 -26      212.08      415.90    231.06 o 
  29   3 -26      537.92      400.34    285.74 o 
  31   3 -26      125.33      181.45    244.41 o 
  33   3 -26      782.03      818.65    469.98 o 
  35   3 -26       75.53      130.28    244.11 o 
  37   3 -26      553.70      413.28    283.54 o 
  39   3 -26      776.89     1027.83    316.98 o 
   6   4 -26      632.36     1027.11    367.38 o 
   8   4 -26      526.36      406.72    238.69 o 
  10   4 -26     1435.42     1675.97    261.71 o 
  12   4 -26      543.30      269.85    224.97 o 
  14   4 -26      520.97      542.46    214.28 o 
  16   4 -26      199.01      -78.33    248.33 o 
  18   4 -26     1086.15      705.39    361.15 o 
  20   4 -26     1445.89     1291.58    289.94 o 
  22   4 -26      794.38      887.18    271.24 o 
  24   4 -26      917.35     1101.53    268.41 o 
  26   4 -26     3182.05     3590.64    368.90 o 
  28   4 -26     1848.93     1918.89    311.84 o 
  30   4 -26      846.02      698.95    281.53 o 
  32   4 -26     1300.68     1153.46    282.17 o 
  34   4 -26      917.93     1133.52    485.07 o 
  36   4 -26     1303.55     1090.57    245.45 o 
  38   4 -26     2086.50     2367.78    303.20 o 
  40   4 -26      873.11      432.89    432.89 o 
   7   5 -26     1295.96     1479.66    476.91 o 
   9   5 -26     1951.90     2162.83    509.52 o 
  11   5 -26     1913.80     2010.40    280.85 o 
  13   5 -26     1821.00     2313.57    279.35 o 
  15   5 -26     1368.98     1577.01    257.93 o 
  17   5 -26     2079.30     1775.48    295.89 o 
  19   5 -26      208.18     -206.22    266.22 o 
  21   5 -26      703.22      492.34    274.37 o 
  23   5 -26     1991.98     2286.61    333.19 o 
  25   5 -26     1673.13     1833.47    432.08 o 
  27   5 -26     3188.35     3351.44    517.68 o 
  29   5 -26     2278.94     2182.39    477.73 o 
  31   5 -26     1511.14     1700.59    473.65 o 
  33   5 -26     1869.31     1942.87    341.26 o 
  35   5 -26      690.20      857.86    329.08 o 
  37   5 -26     2673.01     2783.94    843.77 o 
  14   6 -26      498.57       79.89    425.55 o 
  16   6 -26     2044.98     1310.09    472.84 o 
  18   6 -26     2036.33     1521.23    476.10 o 
  19   7 -26     1033.62      701.92    477.73 o 
   3   1 -25     1650.37     2118.23    351.55 o 
   5   1 -25      778.99      453.64    263.83 o 
   7   1 -25      466.98      350.77    251.90 o 
   9   1 -25      286.65       69.76    239.27 o 
  11   1 -25      522.54      755.04    235.63 o 
  13   1 -25      248.31      530.88    230.79 o 
  15   1 -25       88.92       98.20    263.73 o 
  17   1 -25     3157.31     3180.51    307.75 o 
  19   1 -25     3299.08     3300.27    378.68 o 
  21   1 -25      349.39      249.19    201.40 o 
  23   1 -25     2825.78     2205.96    412.10 o 
  25   1 -25     1450.28     1032.53    212.05 o 
  27   1 -25      903.41      928.40    214.33 o 
  29   1 -25       63.26       25.21    182.21 o 
  31   1 -25     1622.11     1274.96    238.81 o 
  33   1 -25      579.63      543.01    293.08 o 
  35   1 -25      609.84      424.47    223.09 o 
  37   1 -25      951.51      789.83    261.12 o 
  39   1 -25      419.03      515.01    281.41 o 
  41   1 -25      812.16      992.44    276.83 o 
   2   2 -25      451.81     -189.14    413.33 o 
   4   2 -25      695.01      617.95    273.60 o 
   6   2 -25     1659.44     1891.29    311.69 o 
   8   2 -25     1590.96     1257.10    285.32 o 
  10   2 -25     4016.51     3385.10    354.82 o 
  12   2 -25     4425.80     4392.30    359.53 o 
  14   2 -25     3067.95     3374.04    325.98 o 
  16   2 -25     6203.51     5295.99    356.66 o 
  18   2 -25     2443.74     2466.06    291.45 o 
  20   2 -25     2068.05     2581.38    523.38 o 
  22   2 -25     1992.05     1886.65    260.30 o 
  24   2 -25     2316.38     2335.58    270.21 o 
  26   2 -25     5262.54     5268.06    351.01 o 
  28   2 -25     3399.26     2485.38    291.45 o 
  30   2 -25     4654.74     4713.26    339.86 o 
  32   2 -25     1879.05     1975.47    286.60 o 
  34   2 -25     2739.44     2650.64    439.01 o 
  36   2 -25     1121.58      926.66    345.25 o 
  38   2 -25      857.96     1330.48    634.66 o 
  40   2 -25     2851.52     3394.03    778.96 o 
   3   3 -25       39.49      226.09    297.65 o 
   5   3 -25      727.91     1167.70    350.55 o 
   7   3 -25      858.40      822.38    283.30 o 
   9   3 -25     1167.92     1217.03    362.78 o 
  11   3 -25     2233.48     2104.26    251.28 o 
  13   3 -25     1860.74     1967.17    245.47 o 
  15   3 -25     2800.97     3161.13    330.83 o 
  17   3 -25     6402.07     6173.67    387.35 o 
  19   3 -25     6096.16     6007.23    386.03 o 
  21   3 -25     4067.96     4007.58    345.94 o 
  23   3 -25     2708.52     2891.91    314.07 o 
  25   3 -25      366.54      358.13    213.02 o 
  27   3 -25     1159.17     1479.69    253.57 o 
  29   3 -25      960.02      945.65    246.75 o 
  31   3 -25     1286.61     1289.73    275.18 o 
  33   3 -25     2564.80     2760.66    265.41 o 
  35   3 -25     4307.01     4402.45    376.02 o 
  37   3 -25     4020.14     4539.12    376.48 o 
  39   3 -25     5958.20     5554.71    429.39 o 
  41   3 -25     3216.07     3332.69    541.32 o 
   4   4 -25      521.58      337.42    294.33 o 
   6   4 -25      893.63      620.92    294.40 o 
   8   4 -25      896.31     1224.95    245.56 o 
  10   4 -25      461.66      599.19    197.50 o 
  12   4 -25     1551.71     1628.28    232.05 o 
  14   4 -25      500.16      516.10    203.44 o 
  16   4 -25      503.95      513.61    197.34 o 
  18   4 -25      379.33      406.05    237.45 o 
  20   4 -25      356.66      252.52    216.24 o 
  22   4 -25      562.57      619.32    330.58 o 
  24   4 -25     2405.58     1886.65    300.01 o 
  26   4 -25      153.15      236.63    303.27 o 
  28   4 -25     1511.37     1636.70    506.26 o 
  30   4 -25     1304.07     1315.13    284.41 o 
  32   4 -25     1293.97     1619.41    239.73 o 
  34   4 -25      317.40      317.09    219.90 o 
  36   4 -25     1030.61     1116.03    246.65 o 
  38   4 -25     1006.78      890.64    258.93 o 
  40   4 -25      430.68      632.62    439.41 o 
   5   5 -25       65.88      198.10    422.29 o 
   7   5 -25      156.78      176.74    235.74 o 
   9   5 -25      232.97       36.33    225.05 o 
  11   5 -25      408.48      183.70    241.86 o 
  13   5 -25      186.92      284.72    214.24 o 
  15   5 -25      334.85      125.02    200.58 o 
  17   5 -25      102.52      -92.11    192.97 o 
  19   5 -25      510.66      229.49    250.21 o 
  21   5 -25      359.94       -4.58    234.62 o 
  23   5 -25      396.69      594.28    260.16 o 
  25   5 -25      213.28      273.43    242.97 o 
  27   5 -25       75.18      264.95    356.26 o 
  29   5 -25       14.55     -211.90    236.62 o 
  31   5 -25      106.03       76.12    307.34 o 
  33   5 -25       45.00      161.37    278.14 o 
  35   5 -25      210.99      479.95    292.54 o 
  37   5 -25      139.61      107.46    289.02 o 
  39   5 -25      138.35      377.46    464.69 o 
  10   6 -25      216.16      413.33    445.94 o 
  12   6 -25      460.83      119.02    418.22 o 
  14   6 -25      734.18      485.88    443.49 o 
  16   6 -25     1200.73      947.31    428.00 o 
  18   6 -25      756.62     1314.98    420.66 o 
  20   6 -25      148.84     -145.93    363.60 o 
  28   6 -25     1205.69     1161.71    450.83 o 
  30   6 -25      295.33       88.05    371.75 o 
  32   6 -25      648.36      144.30    410.88 o 
  34   6 -25      296.80      110.06    414.96 o 
  15   7 -25     1025.93      987.25    428.82 o 
  17   7 -25     1404.06     1129.10    491.59 o 
  19   7 -25     1721.39     2117.99    517.68 o 
  21   7 -25     3552.44     3250.35    548.66 o 
  29   7 -25     1578.47     1248.94    463.06 o 
   2   0 -24     1347.46     1678.57    463.87 o 
   4   0 -24     1645.48     2832.14    490.77 o 
   6   0 -24     2484.77     2964.21    463.87 o 
   8   0 -24     5081.29     4643.60    499.74 o 
  10   0 -24     4717.19     4247.39    503.82 o 
  12   0 -24     6735.23     5201.22    489.14 o 
  14   0 -24     5582.91     5383.02    486.70 o 
  16   0 -24     7436.71     6866.75    523.38 o 
  18   0 -24    13557.96    11692.14    642.41 o 
  20   0 -24     3262.83     3004.97    425.55 o 
  22   0 -24     2055.85     1732.38    326.10 o 
  26   0 -24      267.25      338.32    257.62 o 
  28   0 -24      647.90      260.88    258.43 o 
  30   0 -24     2177.57     2894.91    420.66 o 
  32   0 -24     4321.03     4262.06    480.18 o 
  34   0 -24     5492.21     5165.35    498.11 o 
  36   0 -24     9496.32    10662.50    699.47 o 
  38   0 -24     4236.08     4734.90    555.18 o 
  40   0 -24      536.60     1201.66    386.42 o 
  42   0 -24      881.77     1059.81    392.13 o 
   1   1 -24      824.56     1088.74    301.25 o 
   3   1 -24      371.92      338.90    240.96 o 
   5   1 -24     2189.10     2300.18    400.28 o 
   7   1 -24     1772.56     1854.16    285.41 o 
   9   1 -24     2265.41     2931.89    319.29 o 
  11   1 -24     1928.73     2321.24    292.29 o 
  13   1 -24     1558.75     1798.96    260.39 o 
  15   1 -24     2612.20     2192.64    266.75 o 
  17   1 -24     2759.75     2845.53    292.20 o 
  19   1 -24     3420.80     3540.53    315.88 o 
  21   1 -24     4588.97     4601.21    551.92 o 
  23   1 -24     5677.65     5850.96    481.81 o 
  25   1 -24     2002.78     1997.03    328.95 o 
  27   1 -24     2528.56     2119.93    252.21 o 
  29   1 -24     2992.29     2426.30    272.14 o 
  31   1 -24     4030.59     3858.75    350.14 o 
  33   1 -24      733.64      587.39    302.86 o 
  35   1 -24     1966.66     2177.14    289.62 o 
  37   1 -24     1354.13     1097.01    265.66 o 
  39   1 -24      510.10      350.21    227.13 o 
  41   1 -24     1193.63     1237.55    301.78 o 
   0   2 -24        5.00      -51.93    372.16 o 
   2   2 -24     1506.34     1713.12    368.49 o 
   4   2 -24      268.73       78.34    238.93 o 
   6   2 -24       32.50      -69.94    213.44 o 
   8   2 -24      435.80      173.15    349.74 o 
  10   2 -24      232.47      134.68    209.00 o 
  12   2 -24       18.88      225.51    196.53 o 
  14   2 -24       43.55      -78.90    189.89 o 
  16   2 -24      707.95      940.38    220.89 o 
  18   2 -24     1911.60     2023.57    273.82 o 
  20   2 -24      312.72      513.94    200.90 o 
  22   2 -24     1406.39     1527.68    249.58 o 
  24   2 -24     1502.96     1236.22    230.86 o 
  26   2 -24     1962.51     2217.62    266.51 o 
  28   2 -24      804.23      647.26    297.15 o 
  30   2 -24      679.90      860.35    237.29 o 
  32   2 -24      305.73      -50.34    204.55 o 
  34   2 -24      604.37      900.11    254.76 o 
  36   2 -24       53.59      -72.42    220.92 o 
  38   2 -24       78.52     -143.06    235.75 o 
  40   2 -24     1108.46      785.51    287.60 o 
  42   2 -24      274.61      235.60    409.25 o 
   1   3 -24      454.86      194.02    282.59 o 
   3   3 -24       39.26      -61.03    266.61 o 
   5   3 -24       43.34       20.16    242.08 o 
   7   3 -24       61.27      143.96    229.72 o 
   9   3 -24      901.13     1182.40    269.89 o 
  11   3 -24      545.29      343.23    240.19 o 
  13   3 -24     2385.46     2441.61    392.38 o 
  15   3 -24      264.72       61.80    190.20 o 
  17   3 -24      234.78      215.63    192.54 o 
  19   3 -24      725.34      730.76    227.02 o 
  21   3 -24     1530.52     1397.67    256.51 o 
  23   3 -24      274.57      308.19    203.26 o 
  25   3 -24      529.10      197.83    207.48 o 
  27   3 -24      517.16      584.46    221.03 o 
  29   3 -24      397.07      269.47    400.69 o 
  31   3 -24      313.75      298.85    172.58 o 
  33   3 -24      760.44      503.63    190.53 o 
  35   3 -24      255.26      553.49    407.21 o 
  37   3 -24      796.82      645.87    394.98 o 
  39   3 -24       47.41      126.67    270.30 o 
  41   3 -24      511.28      315.84    287.75 o 
   2   4 -24     1473.32     1279.80    314.99 o 
   4   4 -24      697.25      509.11    293.83 o 
   6   4 -24      799.36      717.17    283.98 o 
   8   4 -24      726.95      580.94    212.35 o 
  10   4 -24     1408.46     1571.13    230.45 o 
  12   4 -24      975.05      908.16    200.84 o 
  14   4 -24     1848.47     1998.96    303.22 o 
  16   4 -24      580.58      657.12    186.27 o 
  18   4 -24     2059.81     1994.99    273.27 o 
  20   4 -24     2605.99     3061.87    476.91 o 
  22   4 -24     2141.21     2536.26    301.49 o 
  24   4 -24     2920.87     3222.84    326.52 o 
  26   4 -24     1268.60     1318.78    248.00 o 
  28   4 -24     1702.83     1491.18    216.78 o 
  30   4 -24      974.06     1154.41    250.77 o 
  32   4 -24     1209.21     1353.11    226.63 o 
  34   4 -24      794.64      857.32    224.18 o 
  36   4 -24      874.63      733.12    226.07 o 
  38   4 -24     1360.48     1285.56    334.33 o 
  40   4 -24     2530.03     2634.20    373.58 o 
   3   5 -24     1225.51     1794.34    486.70 o 
   5   5 -24     1234.82     1365.73    252.89 o 
   7   5 -24     1840.77     1846.16    262.45 o 
   9   5 -24     1265.81     1452.17    273.49 o 
  11   5 -24     1569.61     1447.51    238.27 o 
  13   5 -24     1486.07     1442.28    233.46 o 
  15   5 -24     1894.35     1454.88    271.59 o 
  17   5 -24     1912.85     2129.85    245.10 o 
  19   5 -24     1099.26      782.68    233.86 o 
  21   5 -24      967.73      885.20    278.40 o 
  23   5 -24     4050.58     4037.56    353.07 o 
  25   5 -24     6896.34     5962.73    385.19 o 
  27   5 -24     3757.59     3868.42    309.39 o 
  29   5 -24     3528.08     3693.09    422.29 o 
  31   5 -24     2652.50     3104.56    348.11 o 
  33   5 -24      264.34      614.77    263.14 o 
  35   5 -24     1698.47     1800.95    377.05 o 
  37   5 -24      268.25      390.59    259.48 o 
  39   5 -24     1918.34     2035.65    494.03 o 
   8   6 -24      536.50      431.26    434.52 o 
  10   6 -24      893.40      175.28    410.88 o 
  12   6 -24     1387.53     2408.21    514.42 o 
  14   6 -24     1857.10     1792.71    457.35 o 
  16   6 -24     2805.22     2414.73    493.22 o 
  18   6 -24      653.10     1113.61    410.88 o 
  20   6 -24     1084.09      842.96    388.05 o 
  24   6 -24      481.42      511.15    380.72 o 
  26   6 -24     1448.10     1462.54    416.59 o 
  28   6 -24     1262.09     1258.73    413.33 o 
  30   6 -24     1058.23      774.48    401.10 o 
  32   6 -24      495.20      521.75    381.53 o 
  34   6 -24     4047.83     4641.96    578.82 o 
  13   7 -24      238.66     -154.08    404.36 o 
  15   7 -24      285.22     -308.16    389.68 o 
  17   7 -24       24.38     -340.77    381.53 o 
  19   7 -24      487.62      402.73    406.80 o 
  21   7 -24      258.68     -370.12    370.12 o 
  23   7 -24      211.49      276.29    272.95 o 
  25   7 -24      183.39      617.95    410.88 o 
  27   7 -24      680.18      751.65    401.91 o 
  29   7 -24     1314.54     1791.08    467.13 o 
  22   8 -24      657.92      701.10    465.50 o 
  24   8 -24      211.26       19.57    436.15 o 
  -1   1 -23     2011.62     2012.67    330.23 o 
   1   1 -23      225.45      151.57    243.51 o 
   3   1 -23      535.53      681.91    257.40 o 
   5   1 -23     1165.72     1217.97    268.62 o 
   7   1 -23      811.87      630.69    259.65 o 
   9   1 -23      798.25      917.56    222.51 o 
  11   1 -23       67.63      -55.85    240.90 o 
  13   1 -23     1002.67      912.25    226.54 o 
  15   1 -23     2268.98     2380.01    355.85 o 
  17   1 -23     8196.01     7753.14    372.71 o 
  19   1 -23     8523.16     8449.96    387.32 o 
  21   1 -23     3722.71     3834.30    304.95 o 
  23   1 -23     1236.75     1058.50    203.19 o 
  25   1 -23     4319.34     3904.78    296.49 o 
  27   1 -23     1221.43      954.60    212.52 o 
  29   1 -23     1700.35     1526.53    246.21 o 
  31   1 -23     1694.54     1565.50    244.33 o 
  33   1 -23     1726.94     1596.67    248.21 o 
  35   1 -23      409.03      574.69    240.09 o 
  37   1 -23      626.52      563.55    225.11 o 
  39   1 -23     2187.98     2478.59    337.71 o 
  41   1 -23     1511.19     1793.16    296.55 o 
  43   1 -23      725.20      704.37    392.13 o 
  -2   2 -23     1738.64     1855.93    349.16 o 
   0   2 -23      935.36      694.85    279.45 o 
   2   2 -23     5199.35     5342.46    393.66 o 
   4   2 -23     3068.62     3482.42    345.32 o 
   6   2 -23     2681.13     2735.52    314.39 o 
   8   2 -23     1338.97     1123.71    247.98 o 
  10   2 -23      584.66      479.69    203.76 o 
  12   2 -23      400.55      488.18    188.18 o 
  14   2 -23     2082.12     2209.23    209.50 o 
  16   2 -23     2612.11     2671.26    268.09 o 
  18   2 -23     2395.80     3227.25    551.92 o 
  20   2 -23     9111.78     8916.49    893.91 o 
  22   2 -23    10502.01     8948.05    577.19 o 
  24   2 -23     9353.34     8880.29    413.73 o 
  26   2 -23     6140.66     6326.23    425.15 o 
  28   2 -23     5786.42     5934.05    347.49 o 
  30   2 -23     3920.64     3916.13    265.85 o 
  32   2 -23     1803.10     1883.56    440.64 o 
  34   2 -23     2419.43     2058.01    292.33 o 
  36   2 -23     1033.20     1119.53    252.74 o 
  38   2 -23     3064.14     3090.08    538.46 o 
  40   2 -23     1734.34     1757.68    318.14 o 
  42   2 -23     2041.74     1933.56    336.60 o 
  -1   3 -23     2036.56     2987.62    375.47 o 
   1   3 -23      993.32     1154.76    516.45 o 
   3   3 -23     1722.10     1685.47    303.21 o 
   5   3 -23     1358.22     1256.44    274.10 o 
   7   3 -23     1032.54     1223.11    261.23 o 
   9   3 -23     3803.33     3725.21    323.92 o 
  11   3 -23     4856.86     4481.29    274.84 o 
  13   3 -23     5297.05     5049.27    277.26 o 
  15   3 -23     5139.03     5420.96    274.60 o 
  17   3 -23     3137.44     3453.81    303.36 o 
  19   3 -23      673.85      856.35    210.93 o 
  21   3 -23     1968.27     1320.84    240.24 o 
  23   3 -23     2886.85     2430.93    275.98 o 
  25   3 -23     2184.25     2404.34    278.97 o 
  27   3 -23     3412.01     3281.54    236.34 o 
  29   3 -23     2537.38     2878.68    245.38 o 
  31   3 -23     1859.92     2245.25    235.59 o 
  33   3 -23     6652.28     6916.77    328.43 o 
  35   3 -23     4908.63     5015.24    708.85 o 
  37   3 -23     3402.50     3528.98    421.89 o 
  39   3 -23     1923.75     1865.17    313.19 o 
  41   3 -23     2954.83     3635.82    396.25 o 
  43   3 -23     1787.98     1826.13    490.77 o 
  -2   4 -23      547.96      384.79    441.86 o 
   0   4 -23      432.17      574.59    295.16 o 
   2   4 -23      303.66      288.62    269.14 o 
   4   4 -23      413.71      344.63    246.32 o 
   6   4 -23     1213.01     1219.97    281.89 o 
   8   4 -23     2072.36     2278.44    329.51 o 
  10   4 -23     2081.84     1854.26    227.40 o 
  12   4 -23     2231.71     2594.69    380.41 o 
  14   4 -23      195.14      280.59    170.96 o 
  16   4 -23      186.96      106.64    160.34 o 
  18   4 -23      839.21     1244.16    197.45 o 
  20   4 -23     1519.84     1788.74    257.68 o 
  22   4 -23     1688.10     1655.45    260.98 o 
  24   4 -23     1260.45     1380.24    202.77 o 
  26   4 -23      747.83      856.50    188.69 o 
  28   4 -23      554.10      581.54    170.72 o 
  30   4 -23     1583.25     1317.40    206.05 o 
  32   4 -23      426.32      223.61    191.58 o 
  34   4 -23      918.97     1032.67    212.35 o 
  36   4 -23      399.82      610.02    220.96 o 
  38   4 -23      518.39      572.32    222.89 o 
  40   4 -23     1057.97      694.90    297.11 o 
  42   4 -23     1234.50     1322.32    481.81 o 
  -1   5 -23        8.22       61.14    461.42 o 
   1   5 -23       12.02       56.25    415.77 o 
   3   5 -23      509.37      458.34    279.24 o 
   5   5 -23      596.70      731.59    230.92 o 
   7   5 -23      301.53      147.98    201.35 o 
   9   5 -23      163.55       28.61    208.08 o 
  11   5 -23      553.09      580.07    196.12 o 
  13   5 -23      458.15      397.71    185.17 o 
  15   5 -23       19.26      126.13    179.61 o 
  17   5 -23        6.33       27.93    173.04 o 
  19   5 -23      232.86       41.33    179.70 o 
  21   5 -23      789.39      601.85    187.62 o 
  23   5 -23      229.42      120.10    174.94 o 
  25   5 -23      508.31      813.72    196.90 o 
  27   5 -23     1390.80     1211.15    215.17 o 
  29   5 -23     1244.62     1022.29    246.21 o 
  31   5 -23      133.13      400.16    258.02 o 
  33   5 -23       34.24      245.47    264.50 o 
  35   5 -23      104.35      -90.13    302.45 o 
  37   5 -23      276.77      431.96    287.07 o 
  39   5 -23      209.95      170.38    398.65 o 
   6   6 -23      320.84     -375.82    375.82 o 
   8   6 -23      538.27      529.90    421.48 o 
  10   6 -23     1211.89     1643.52    472.02 o 
  12   6 -23     1554.81      939.97    414.96 o 
  14   6 -23      653.25      829.10    396.21 o 
  16   6 -23       64.53       13.04    347.29 o 
  18   6 -23      880.63      924.48    378.27 o 
  20   6 -23     1369.32     1447.93    288.25 o 
  22   6 -23      705.69      453.02    260.06 o 
  24   6 -23       95.77       82.34    328.54 o 
  26   6 -23     1718.93     1231.01    389.68 o 
  28   6 -23     1618.46     1748.69    439.41 o 
  30   6 -23      165.51      317.94    361.15 o 
  32   6 -23     1419.09     1459.28    441.04 o 
  34   6 -23      620.24      605.72    458.16 o 
   9   7 -23     1007.84      622.03    428.82 o 
  11   7 -23      397.95      489.96    401.10 o 
  13   7 -23     1420.14     1513.08    419.03 o 
  15   7 -23     1533.95     1306.01    463.87 o 
  17   7 -23     1066.60      938.34    443.49 o 
  19   7 -23     2287.15     2308.21    372.56 o 
  21   7 -23     2465.26     2758.02    348.96 o 
  23   7 -23     1314.46     1076.57    298.32 o 
  25   7 -23     2095.90     1897.70    476.91 o 
  27   7 -23     3998.26     4252.28    566.59 o 
  29   7 -23     1498.99     2006.30    468.76 o 
  31   7 -23     1553.06     1580.75    490.77 o 
  16   8 -23      922.54     1361.45    495.66 o 
  18   8 -23     1595.34     1104.65    489.14 o 
  20   8 -23     1632.61     1987.48    393.76 o 
  22   8 -23     2757.69     2703.59    538.87 o 
  24   8 -23     2737.29     3286.36    400.35 o 
  26   8 -23     3570.85     3143.56    545.39 o 
  -4   0 -22      620.11      538.87    388.05 o 
  -2   0 -22     2038.59     2693.55    457.35 o 
   0   0 -22     1439.36     1553.03    392.13 o 
   2   0 -22     2134.68     2590.01    436.15 o 
   4   0 -22     2832.52     3159.86    466.32 o 
   6   0 -22     3860.66     3567.48    474.47 o 
   8   0 -22     5482.43     4263.69    460.61 o 
  10   0 -22    15388.12    13691.92    694.58 o 
  12   0 -22     8628.64     8303.20    556.81 o 
  14   0 -22     4894.62     5252.58    471.21 o 
  16   0 -22    11096.29    10858.15    603.28 o 
  18   0 -22     7743.40     7214.04    498.11 o 
  20   0 -22     3077.19     2363.37    350.55 o 
  22   0 -22     5304.48     5325.95    438.60 o 
  24   0 -22     3001.79     2689.47    377.46 o 
  28   0 -22     4624.55     4511.53    426.37 o 
  30   0 -22    14120.53    13475.07    670.13 o 
  32   0 -22     4590.98     4536.80    458.16 o 
  34   0 -22    10642.83    10732.61    659.53 o 
  36   0 -22     3138.41     3609.87    468.76 o 
  38   0 -22      333.22      679.09    329.36 o 
  40   0 -22     1554.09     1945.16    450.01 o 
  42   0 -22     3016.99     3109.32    499.74 o 
  -5   1 -22       35.94      -14.34    287.07 o 
  -3   1 -22     2561.65     2336.87    339.25 o 
  -1   1 -22     1602.32     1644.31    611.43 o 
   1   1 -22     1056.60     1019.20    250.94 o 
   3   1 -22     2435.07     2739.92    322.47 o 
   5   1 -22      941.25     1115.29    241.13 o 
   7   1 -22     3858.78     3456.01    320.77 o 
   9   1 -22     1806.85     1774.01    247.29 o 
  11   1 -22      443.36      409.77    190.92 o 
  13   1 -22       42.43      102.51    158.21 o 
  15   1 -22     2535.06     2946.86    279.52 o 
  17   1 -22     4403.39     4358.52    304.64 o 
  19   1 -22     8224.34     7660.84    357.20 o 
  21   1 -22     6891.52     6338.83    343.84 o 
  23   1 -22    15596.48    15086.51    482.18 o 
  25   1 -22     3402.71     3006.60    252.69 o 
  27   1 -22     3770.58     4061.79    434.11 o 
  29   1 -22     5129.49     4535.98    311.87 o 
  31   1 -22      949.14     1179.19    235.15 o 
  33   1 -22     1872.90     1770.05    262.49 o 
  35   1 -22     2189.45     1921.66    401.91 o 
  37   1 -22     2076.46     2343.48    290.81 o 
  39   1 -22     2133.24     2105.18    301.26 o 
  41   1 -22     3362.71     3098.64    350.86 o 
  43   1 -22     2310.80     2351.59    344.65 o 
  -4   2 -22      257.79      242.49    290.97 o 
  -2   2 -22      998.66      710.84    396.61 o 
   0   2 -22       22.59      -89.89    229.71 o 
   2   2 -22      612.27      690.18    259.17 o 
   4   2 -22      682.93      784.75    242.17 o 
   6   2 -22       94.72        5.62    180.46 o 
   8   2 -22     1975.87     1618.93    242.11 o 
  10   2 -22     1866.54     1420.36    234.64 o 
  12   2 -22      902.21      984.64    218.73 o 
  14   2 -22     1186.39     1284.02    183.69 o 
  16   2 -22      992.84     1240.04    228.29 o 
  18   2 -22     3285.12     3158.13    285.64 o 
  20   2 -22     5232.06     4707.92    316.42 o 
  22   2 -22      696.03      757.56    202.28 o 
  24   2 -22      917.61     1025.80    211.38 o 
  26   2 -22     2216.37     2380.33    205.45 o 
  28   2 -22     1911.48     2032.40    201.28 o 
  30   2 -22      672.17      473.13    157.99 o 
  32   2 -22      850.07      821.06    223.65 o 
  34   2 -22      102.58      -96.70    296.75 o 
  36   2 -22      783.53      751.00    488.74 o 
  38   2 -22      109.46      -85.71    209.52 o 
  40   2 -22      293.13      602.54    251.01 o 
  42   2 -22     1158.66     1014.77    290.09 o 
  -3   3 -22      132.97       -2.89    278.09 o 
  -1   3 -22      265.35      284.77    265.90 o 
   1   3 -22       25.89      167.22    209.37 o 
   3   3 -22      223.79     -112.24    214.36 o 
   5   3 -22      142.00       49.15    197.49 o 
   7   3 -22      972.92     1091.82    242.94 o 
   9   3 -22      116.21      287.31    188.06 o 
  11   3 -22      578.65      619.54    164.19 o 
  13   3 -22      660.41      896.75    173.40 o 
  15   3 -22      515.36      432.61    153.93 o 
  17   3 -22     1136.58     1001.51    294.66 o 
  19   3 -22     2403.26     2625.42    293.08 o 
  21   3 -22     3843.57     3866.89    533.57 o 
  23   3 -22     1090.25     1089.39    217.98 o 
  25   3 -22     1612.82     1697.24    231.57 o 
  27   3 -22     1684.00     1847.54    226.69 o 
  29   3 -22     1042.02     1136.91    199.76 o 
  31   3 -22      874.21      648.15    167.66 o 
  33   3 -22      146.67      112.56    167.51 o 
  35   3 -22      569.23      518.82    229.43 o 
  37   3 -22      287.30      273.92    240.93 o 
  39   3 -22       11.12      125.00    245.68 o 
  41   3 -22      137.66      136.04    261.92 o 
  43   3 -22     1087.11      745.13    439.41 o 
  -4   4 -22     1834.90     2253.92    346.63 o 
  -2   4 -22     3070.29     3404.22    421.07 o 
   0   4 -22     1280.67     1262.91    305.33 o 
   2   4 -22      372.83      106.08    388.46 o 
   4   4 -22      242.63      127.98    231.44 o 
   6   4 -22      874.02      830.21    249.58 o 
   8   4 -22     2036.54     2151.41    230.19 o 
  10   4 -22     1140.84     1157.15    189.39 o 
  12   4 -22     3923.22     3877.26    261.30 o 
  14   4 -22     3444.34     3006.87    238.86 o 
  16   4 -22     6810.87     6562.06    292.84 o 
  18   4 -22     6536.24     6020.96    273.83 o 
  20   4 -22     1870.11     2061.68    222.53 o 
  22   4 -22      840.13      857.19    175.57 o 
  24   4 -22     2095.25     1847.24    204.09 o 
  26   4 -22     2989.91     3301.76    369.12 o 
  28   4 -22     1689.49     2121.52    225.07 o 
  30   4 -22     1706.20     1950.61    225.56 o 
  32   4 -22     1926.36     2342.65    615.58 o 
  34   4 -22      675.15      686.44    201.33 o 
  36   4 -22     2238.73     2207.84    251.70 o 
  38   4 -22      964.30      901.97    539.28 o 
  40   4 -22     1526.79     1400.41    323.95 o 
  42   4 -22     1141.80     1266.88    471.21 o 
  -3   5 -22     3159.25     2775.89    538.06 o 
  -1   5 -22     3760.09     4105.48    403.71 o 
   1   5 -22     3220.99     3179.98    373.79 o 
   3   5 -22      976.96     1236.27    238.14 o 
   5   5 -22     1994.55     2508.71    266.83 o 
   7   5 -22      703.51      511.72    196.55 o 
   9   5 -22     3089.56     2853.23    387.36 o 
  11   5 -22      527.50      351.28    180.69 o 
  13   5 -22     2153.68     1892.30    248.29 o 
  15   5 -22      682.08      639.79    185.00 o 
  17   5 -22     2727.64     2697.87    235.97 o 
  19   5 -22     4538.03     4710.96    237.21 o 
  21   5 -22     4721.44     4990.36    245.15 o 
  23   5 -22     5617.03     5542.47    291.42 o 
  25   5 -22     5213.72     5053.52    286.52 o 
  27   5 -22     1895.03     2314.41    238.14 o 
  29   5 -22     1878.24     1864.05    280.16 o 
  31   5 -22     1492.80     1472.00    283.03 o 
  33   5 -22     1547.66     1622.47    313.46 o 
  35   5 -22     2069.30     2853.77    357.78 o 
  37   5 -22     2525.03     3160.65    587.79 o 
  39   5 -22     4400.60     4897.22    427.84 o 
  41   5 -22      958.22     1363.08    506.26 o 
   4   6 -22      621.31      869.04    426.37 o 
   6   6 -22     2162.90     1910.92    469.58 o 
   8   6 -22     1044.85      803.01    407.62 o 
  10   6 -22     5994.69     5879.50    583.71 o 
  12   6 -22      286.34      727.19    371.75 o 
  14   6 -22     1501.91     1552.21    406.80 o 
  16   6 -22     2999.79     3326.99    471.21 o 
  18   6 -22      408.25      344.37    380.72 o 
  20   6 -22       99.64     -146.19    211.28 o 
  22   6 -22      857.56      799.52    240.93 o 
  24   6 -22     2291.65     2042.85    303.27 o 
  26   6 -22      895.10      763.06    344.03 o 
  28   6 -22     3380.37     3955.53    511.15 o 
  30   6 -22     2640.39     3688.95    519.31 o 
  32   6 -22     3334.29     3212.04    483.44 o 
  34   6 -22     2174.76     1499.22    472.02 o 
  36   6 -22     1614.50     2169.35    511.15 o 
   7   7 -22      163.79      -84.78    377.46 o 
   9   7 -22       60.84      331.80    416.59 o 
  11   7 -22      594.88      716.59    415.77 o 
  13   7 -22       97.50     -335.06    379.09 o 
  15   7 -22       10.61      -31.13    272.29 o 
  17   7 -22      136.58       80.85    248.22 o 
  19   7 -22      468.48      515.49    259.48 o 
  21   7 -22      203.79      390.14    262.29 o 
  23   7 -22      847.39      808.78    295.93 o 
  25   7 -22      438.92       69.62    249.48 o 
  27   7 -22     1342.26     1266.88    425.55 o 
  29   7 -22      880.80      641.59    371.75 o 
  31   7 -22      142.55       76.63    394.58 o 
  14   8 -22      265.24      150.41    297.97 o 
  16   8 -22      425.48      233.18    282.35 o 
  18   8 -22      183.65       50.67    280.35 o 
  20   8 -22       47.20     -269.95    269.95 o 
  22   8 -22       63.53       74.41    272.30 o 
  24   8 -22      689.67      831.83    308.38 o 
  26   8 -22      158.96        0.57    293.01 o 
  -7   1 -21      466.41      498.44    302.42 o 
  -5   1 -21      554.86      322.92    266.66 o 
  -3   1 -21      441.52      646.61    250.93 o 
  -1   1 -21      900.90      926.63    255.65 o 
   1   1 -21      298.30      297.03    215.72 o 
   3   1 -21      471.89      238.07    199.74 o 
   5   1 -21     1656.63     1505.55    250.74 o 
   7   1 -21     1953.45     1936.45    247.29 o 
   9   1 -21     1465.59     1749.58    230.56 o 
  11   1 -21      843.42      851.75    204.62 o 
  13   1 -21     3663.00     4630.62    773.25 o 
  15   1 -21     6366.92     5899.93    326.20 o 
  17   1 -21     1726.87     1989.95    414.14 o 
  19   1 -21     3948.09     4179.32    273.60 o 
  21   1 -21     7428.69     6438.93    323.06 o 
  23   1 -21       11.55      102.52    176.09 o 
  25   1 -21     2104.70     1997.85    188.21 o 
  27   1 -21     4364.78     4012.97    287.63 o 
  29   1 -21     2076.93     1841.85    239.92 o 
  31   1 -21     5393.69     5021.28    325.64 o 
  33   1 -21     3057.65     3479.85    306.75 o 
  35   1 -21      761.32      871.21    217.83 o 
  37   1 -21     1647.50     1904.28    286.79 o 
  39   1 -21      547.56      764.93    245.60 o 
  41   1 -21     1871.25     2399.18    335.38 o 
  43   1 -21     1107.32     1362.41    324.46 o 
  -6   2 -21      815.75     1142.91    317.47 o 
  -4   2 -21     4115.68     4118.23    389.40 o 
  -2   2 -21     2087.36     2163.36    314.65 o 
   0   2 -21     5202.79     4549.47    355.16 o 
   2   2 -21     2515.75     2322.13    290.47 o 
   4   2 -21     2768.31     2639.03    295.34 o 
   6   2 -21     1910.69     2086.01    257.48 o 
   8   2 -21     6210.36     6349.31    345.63 o 
  10   2 -21      826.12     1076.21    318.35 o 
  12   2 -21      412.51      485.25    173.19 o 
  14   2 -21     6087.40     6005.59    279.65 o 
  16   2 -21     2701.61     2866.13    197.87 o 
  18   2 -21     2254.57     2469.81    243.22 o 
  20   2 -21     4784.69     4978.69    295.40 o 
  22   2 -21     4729.66     5281.58    303.51 o 
  24   2 -21    14761.08    13762.01    641.60 o 
  26   2 -21     6531.44     6453.21    375.42 o 
  28   2 -21     6115.88     5690.93    265.24 o 
  30   2 -21      849.08      777.49    166.28 o 
  32   2 -21     5151.12     5209.43    516.45 o 
  34   2 -21     2429.51     2152.54    280.24 o 
  36   2 -21     8770.82     8239.70    430.97 o 
  38   2 -21     2908.74     3383.22    461.42 o 
  40   2 -21     3104.42     3863.78    372.90 o 
  42   2 -21     2515.27     2373.96    349.52 o 
  -5   3 -21     1110.26      963.67    299.65 o 
  -3   3 -21     1861.81     1812.69    326.83 o 
  -1   3 -21      745.57      793.51    266.28 o 
   1   3 -21     2674.12     3129.83    338.05 o 
   3   3 -21     2527.08     2935.73    304.57 o 
   5   3 -21     6746.91     6294.14    372.65 o 
   7   3 -21     8907.48     8184.93    558.44 o 
   9   3 -21     5857.92     5366.24    335.50 o 
  11   3 -21     4671.32     4624.29    274.33 o 
  13   3 -21     1472.44     1515.64    179.23 o 
  15   3 -21     4204.85     4477.90    236.42 o 
  17   3 -21      904.49      891.92    158.95 o 
  19   3 -21      743.71      571.76    188.63 o 
  21   3 -21      239.08       99.61    130.79 o 
  23   3 -21     7037.14     6916.70    278.28 o 
  25   3 -21     5152.16     4884.75    323.24 o 
  27   3 -21    11499.28    12175.40    645.98 o 
  29   3 -21     7582.36     7619.70    311.39 o 
  31   3 -21     7527.51     7335.01    363.63 o 
  33   3 -21     3609.81     3723.05    255.73 o 
  35   3 -21     4689.76     4642.10    354.25 o 
  37   3 -21      545.91      718.50    241.52 o 
  39   3 -21      579.95      435.49    292.67 o 
  41   3 -21      597.84      527.36    282.89 o 
  43   3 -21     1194.99     1761.73    493.22 o 
  -6   4 -21      849.90      970.09    320.71 o 
  -4   4 -21     1352.75      952.32    300.85 o 
  -2   4 -21     1381.34     1126.17    285.87 o 
   0   4 -21      387.21      413.73    255.66 o 
   2   4 -21     1690.03     1629.55    283.56 o 
   4   4 -21     3411.13     3541.01    367.26 o 
   6   4 -21     1315.73     1354.85    240.43 o 
   8   4 -21     1216.47     1268.63    200.38 o 
  10   4 -21     1411.78     1332.26    191.56 o 
  12   4 -21     1179.43     1201.83    184.99 o 
  14   4 -21     1451.75     1697.78    288.72 o 
  16   4 -21     1387.09     1492.30    188.69 o 
  18   4 -21     1085.42     1331.03    151.47 o 
  20   4 -21      961.45      893.56    147.19 o 
  22   4 -21     1913.33     1772.55    196.39 o 
  24   4 -21     3047.06     3108.64    230.07 o 
  26   4 -21     2660.58     2786.52    227.33 o 
  28   4 -21      339.80      519.88    170.30 o 
  30   4 -21      459.37      517.21    168.34 o 
  32   4 -21      855.59      879.62    195.26 o 
  34   4 -21     1915.56     2344.52    247.61 o 
  36   4 -21      713.01      866.71    337.26 o 
  38   4 -21     1106.88     1222.29    357.07 o 
  40   4 -21     1820.82     2569.20    356.81 o 
  42   4 -21     1034.88     1159.17    304.58 o 
  -5   5 -21       42.38      351.37    444.30 o 
  -3   5 -21       34.09      -65.06    271.20 o 
  -1   5 -21      124.95      262.72    267.63 o 
   1   5 -21      313.85      221.45    250.56 o 
   3   5 -21      626.93      952.79    220.00 o 
   5   5 -21      735.10      866.45    198.69 o 
   7   5 -21      473.28      579.11    186.16 o 
   9   5 -21      381.75      370.35    170.49 o 
  11   5 -21      299.11      272.77    165.81 o 
  13   5 -21     1030.94     1036.43    206.89 o 
  15   5 -21      807.40      646.38    171.51 o 
  17   5 -21      162.20      127.83    132.28 o 
  19   5 -21     1248.36     1263.55    167.18 o 
  21   5 -21      694.82      684.15    147.26 o 
  23   5 -21      585.60      311.24    138.16 o 
  25   5 -21      817.01      950.04    182.55 o 
  27   5 -21      140.56      -53.94    158.75 o 
  29   5 -21      585.26      648.75    223.25 o 
  31   5 -21      538.64      344.01    232.78 o 
  33   5 -21      135.03      154.52    236.25 o 
  35   5 -21      517.68      550.57    258.52 o 
  37   5 -21      138.49      205.51    328.13 o 
  39   5 -21      105.78      -43.10    286.46 o 
  41   5 -21       90.56      -74.19    440.23 o 
   2   6 -21      639.13      807.09    394.58 o 
   4   6 -21     1069.42     1250.57    442.67 o 
   6   6 -21     1619.99     1712.81    419.03 o 
   8   6 -21      133.35      135.33    322.83 o 
  10   6 -21     1171.60     1208.18    387.24 o 
  12   6 -21     1380.02     1456.83    384.79 o 
  14   6 -21      593.13      306.42    221.92 o 
  16   6 -21       44.89      114.23    208.95 o 
  18   6 -21      197.38      278.73    218.48 o 
  20   6 -21      253.75      294.81    221.00 o 
  22   6 -21     1348.11     1239.04    258.77 o 
  24   6 -21     2327.80     2617.50    304.27 o 
  26   6 -21     2177.18     1843.25    382.35 o 
  28   6 -21      566.14      999.48    371.75 o 
  30   6 -21     1423.21     1800.86    427.18 o 
  32   6 -21      279.31      -31.79    330.17 o 
  34   6 -21     2919.14     3797.38    582.08 o 
  36   6 -21      493.29       88.05    419.03 o 
   5   7 -21      146.92      346.48    394.58 o 
   7   7 -21     3584.38     2903.88    558.44 o 
   9   7 -21      543.14      276.37    393.76 o 
  11   7 -21     4036.71     4420.22    551.10 o 
  13   7 -21     3049.17     3737.45    367.18 o 
  15   7 -21     3458.49     3603.72    347.70 o 
  17   7 -21     2800.35     2833.15    336.59 o 
  19   7 -21     1979.78     2150.49    309.24 o 
  21   7 -21      822.37     1065.33    452.46 o 
  23   7 -21      388.03      348.38    248.45 o 
  25   7 -21     3092.23     3180.03   1185.36 o 
  27   7 -21     1178.55      943.37    280.07 o 
  29   7 -21      674.43      657.08    404.36 o 
  31   7 -21     5378.18     5073.23    625.29 o 
  33   7 -21     1745.78     1262.80    473.65 o 
  10   8 -21       57.98     -346.48    346.48 o 
  12   8 -21     1475.95     1999.84    338.86 o 
  14   8 -21     1782.81     1623.02    328.79 o 
  16   8 -21     2716.93     3171.66    360.43 o 
  18   8 -21     2333.45     2565.60    359.44 o 
  20   8 -21     4560.05     4352.26    409.57 o 
  22   8 -21     1301.33     1544.45    340.36 o 
  24   8 -21     1039.51     1086.33    426.37 o 
  26   8 -21     1449.48     1494.94    330.89 o 
  28   8 -21     2807.97     3878.90    564.14 o 
  -8   0 -20      755.82     1034.54    412.51 o 
  -6   0 -20      407.46      420.66    382.35 o 
  -4   0 -20      498.62      886.98    377.46 o 
  -2   0 -20     1688.36     2629.96    446.75 o 
   0   0 -20     3091.82     3434.60    458.98 o 
   2   0 -20     5767.04     5553.40    492.40 o 
   4   0 -20    24468.74    24012.02    877.20 o 
   6   0 -20    13067.96    12210.63    618.77 o 
   8   0 -20     4360.06     3951.46    413.33 o 
  10   0 -20     3309.97     3063.66    401.91 o 
  12   0 -20      416.89      781.81    241.31 o 
  14   0 -20     2292.43     1535.09    282.07 o 
  16   0 -20     4549.92     3488.40    355.44 o 
  18   0 -20     1393.33     1826.95    308.98 o 
  20   0 -20     5629.33     5034.09    398.65 o 
  22   0 -20    22504.89    20686.66    741.05 o 
  24   0 -20    14749.50    15449.57    661.97 o 
  26   0 -20    13162.75    13441.64    622.84 o 
  28   0 -20    10980.20     9066.26    537.24 o 
  30   0 -20    20299.60    18168.39    757.36 o 
  32   0 -20     8933.04     9604.32    596.75 o 
  34   0 -20     6691.29     5881.13    484.25 o 
  36   0 -20      220.11       62.77    282.89 o 
  38   0 -20     1514.52     1081.82    357.89 o 
  40   0 -20     3381.14     3178.61    499.74 o 
  42   0 -20     3271.59     3252.80    518.49 o 
  44   0 -20     2533.30     2425.33    495.66 o 
  -9   1 -20      422.69      325.93    313.34 o 
  -7   1 -20     1376.21     1488.70    304.08 o 
  -5   1 -20     2870.93     3231.60    540.50 o 
  -3   1 -20     1440.57     1448.14    276.56 o 
  -1   1 -20     1194.19     1588.38    271.06 o 
   1   1 -20     2132.84     2298.71    270.06 o 
   3   1 -20     3977.92     3878.40    314.15 o 
   5   1 -20     3132.11     3408.84    296.29 o 
   7   1 -20       57.44       25.79    165.20 o 
   9   1 -20      830.57     1009.46    203.77 o 
  11   1 -20     2015.40     2370.23    256.80 o 
  13   1 -20     4598.36     4287.25    286.79 o 
  15   1 -20     4139.57     4108.73    267.63 o 
  17   1 -20     7766.01     7787.25    387.24 o 
  19   1 -20     3771.09     3646.08    261.20 o 
  21   1 -20     2233.97     2104.52    409.25 o 
  23   1 -20     2638.87     2851.29    203.05 o 
  25   1 -20    12822.20    12390.65    334.40 o 
  27   1 -20     6831.44     7039.76    484.25 o 
  29   1 -20     5257.06     4882.53    616.32 o 
  31   1 -20     5443.58     5356.32    336.92 o 
  33   1 -20     6870.80     7257.49    373.41 o 
  35   1 -20     2484.50     2712.40    288.20 o 
  37   1 -20     4300.24     4544.13    344.48 o 
  39   1 -20     2821.99     2764.69    308.59 o 
  41   1 -20     3743.85     4190.18    600.83 o 
  43   1 -20     2207.04     2358.69    513.19 o 
  -8   2 -20      350.43      322.23    285.71 o 
  -6   2 -20      328.27      302.00    271.70 o 
  -4   2 -20      368.46      315.61    239.39 o 
  -2   2 -20       68.37      -67.82    196.42 o 
   0   2 -20       39.31       40.87    183.85 o 
   2   2 -20      205.61       72.26    182.94 o 
   4   2 -20     1208.35     1580.26    459.79 o 
   6   2 -20     1590.20     1707.71    240.89 o 
   8   2 -20     6253.35     6531.48    339.15 o 
  10   2 -20     3961.62     3577.61    270.89 o 
  12   2 -20      650.69      730.51    189.95 o 
  14   2 -20     4111.21     4197.38    334.66 o 
  16   2 -20      325.38      160.61    122.50 o 
  18   2 -20      958.74      841.80    142.64 o 
  20   2 -20     3384.00     3258.72    200.30 o 
  22   2 -20     5087.02     5233.00    240.38 o 
  24   2 -20     3568.76     3137.93    202.32 o 
  26   2 -20      736.68      875.27    158.45 o 
  28   2 -20      304.06      312.62    148.24 o 
  30   2 -20     4156.66     4053.80    369.41 o 
  32   2 -20     1175.97     1258.87    229.56 o 
  34   2 -20     2757.97     2565.35    282.93 o 
  36   2 -20      141.23       -7.91    207.05 o 
  38   2 -20      704.22      621.96    331.39 o 
  40   2 -20     1556.26     1206.51    291.44 o 
  42   2 -20      117.94       71.06    253.40 o 
  44   2 -20      993.44     1222.04    465.50 o 
  -7   3 -20       18.41      190.29    286.29 o 
  -5   3 -20      126.68      242.94    254.19 o 
  -3   3 -20      340.84      354.26    221.88 o 
  -1   3 -20      714.51      952.29    644.85 o 
   1   3 -20      333.00      343.36    283.30 o 
   3   3 -20       10.08      -10.50    175.26 o 
   5   3 -20      755.25      646.15    206.56 o 
   7   3 -20     2088.38     2017.42    237.15 o 
   9   3 -20     1359.32     1334.92    253.54 o 
  11   3 -20      600.74      529.32    146.62 o 
  13   3 -20     1468.66     1279.63    180.50 o 
  15   3 -20     1152.21     1240.27    161.75 o 
  17   3 -20      718.04      876.01    209.34 o 
  19   3 -20     1439.49     1639.39    145.08 o 
  21   3 -20      565.12      472.03    119.74 o 
  23   3 -20     4704.34     4239.87    233.79 o 
  25   3 -20      111.49       -2.31    129.22 o 
  27   3 -20      409.73      277.12    145.31 o 
  29   3 -20     2467.57     2607.65    223.67 o 
  31   3 -20       32.80      141.87    150.30 o 
  33   3 -20      198.93       44.64    146.96 o 
  35   3 -20      911.69     1314.51    251.90 o 
  37   3 -20      370.49      653.37    234.84 o 
  39   3 -20      796.75      803.02    264.78 o 
  41   3 -20      110.01      157.78    261.71 o 
  43   3 -20      279.24      566.04    293.21 o 
  -8   4 -20     1294.13     1364.27    339.53 o 
  -6   4 -20      499.72      469.77    269.81 o 
  -4   4 -20      410.46      411.79    259.55 o 
  -2   4 -20      893.26      687.52    256.77 o 
   0   4 -20      225.32     -182.93    210.33 o 
   2   4 -20     1166.55      913.61    239.87 o 
   4   4 -20     2256.51     2532.67    318.76 o 
   6   4 -20     4146.02     4190.68    302.42 o 
   8   4 -20     6977.14     6507.94    289.88 o 
  10   4 -20     7815.62     7087.68    352.79 o 
  12   4 -20     4633.93     4526.00    239.48 o 
  14   4 -20     6203.24     6156.22    260.88 o 
  16   4 -20     1867.10     2085.29    164.21 o 
  18   4 -20     3522.05     3573.99    193.36 o 
  20   4 -20    13383.36    13380.71    308.23 o 
  22   4 -20     2288.99     2477.40    214.48 o 
  24   4 -20     3472.67     3375.61    228.20 o 
  26   4 -20     3038.17     3085.37    222.20 o 
  28   4 -20     1228.77     1151.88    180.57 o 
  30   4 -20     2505.12     2539.24    228.51 o 
  32   4 -20     3547.64     3974.95    262.49 o 
  34   4 -20     4711.69     5405.91    302.89 o 
  36   4 -20      789.04      939.48    196.14 o 
  38   4 -20     3015.32     3239.31    353.04 o 
  40   4 -20     1292.53     1402.78    301.16 o 
  42   4 -20     1201.39      913.62    310.91 o 
  -7   5 -20     1751.95     2588.38    530.72 o 
  -5   5 -20     2965.38     2939.98    371.54 o 
  -3   5 -20     4292.92     4070.62    388.81 o 
  -1   5 -20     4042.74     4550.18    380.91 o 
   1   5 -20     2018.87     2178.70    566.18 o 
   3   5 -20     2290.95     2571.62    246.36 o 
   5   5 -20     3203.58     2987.59    250.75 o 
   7   5 -20     3965.83     4368.29    265.61 o 
   9   5 -20     2560.68     2406.73    217.21 o 
  11   5 -20     4140.07     4181.25    252.87 o 
  13   5 -20     6089.27     5800.58    235.09 o 
  15   5 -20     4279.97     4233.87    231.91 o 
  17   5 -20     2249.73     2428.03    231.10 o 
  19   5 -20     3203.97     3430.87    203.09 o 
  21   5 -20     9692.58    10039.16    284.19 o 
  23   5 -20     3712.44     3861.89    213.28 o 
  25   5 -20      966.04     1041.45    150.25 o 
  27   5 -20     2079.14     2044.22    342.32 o 
  29   5 -20     1304.95     1091.42    285.33 o 
  31   5 -20     1202.06     1169.34    243.97 o 
  33   5 -20     6293.60     6502.24    402.40 o 
  35   5 -20     2866.06     2792.21    335.80 o 
  37   5 -20     3689.13     3385.76    856.41 o 
  39   5 -20     2574.54     2626.52    354.08 o 
  41   5 -20     4157.05     4026.46    607.35 o 
  -2   6 -20     1758.75     2475.88    509.52 o 
   0   6 -20     1805.20     1267.70    435.34 o 
   2   6 -20     1641.77     2051.95    463.87 o 
   4   6 -20     3036.37     3129.70    473.65 o 
   6   6 -20     2868.16     3754.99    508.71 o 
   8   6 -20     2183.08     2072.33    422.29 o 
  10   6 -20     1446.29     1801.68    381.53 o 
  12   6 -20     2534.64     2481.90    627.73 o 
  14   6 -20      320.55      422.88    207.52 o 
  16   6 -20      172.59      320.68    364.00 o 
  18   6 -20     3199.02     2993.39    307.90 o 
  20   6 -20      315.20      290.83    206.80 o 
  22   6 -20     2940.46     3329.04    307.19 o 
  24   6 -20     6225.83     6491.17    381.51 o 
  26   6 -20     2173.40     2061.37    266.31 o 
  28   6 -20     1315.54     1835.10    407.62 o 
  30   6 -20     2927.57     2614.47    460.61 o 
  32   6 -20     2573.81     2219.08    441.86 o 
  34   6 -20      741.67      849.48    386.42 o 
  36   6 -20     1007.87      857.63    380.72 o 
   3   7 -20      684.68      591.86    430.45 o 
   5   7 -20      497.84      657.08    421.48 o 
   7   7 -20      481.06      370.93    377.46 o 
   9   7 -20       28.82      -57.23    226.23 o 
  11   7 -20      411.53      786.47    255.83 o 
  13   7 -20     1405.87     1585.03    289.90 o 
  15   7 -20      654.55      926.93    253.40 o 
  17   7 -20      941.62      665.25    241.74 o 
  19   7 -20      100.41      142.48    225.34 o 
  21   7 -20      416.07      111.91    214.24 o 
  23   7 -20      137.27      420.12    286.56 o 
  25   7 -20     1043.90      806.80    262.71 o 
  27   7 -20      477.14      198.60    255.71 o 
  29   7 -20      844.69      822.58    371.75 o 
  31   7 -20      577.43       48.91    330.99 o 
  33   7 -20      790.43     1676.94    458.98 o 
   8   8 -20       46.41      -34.97    250.11 o 
  10   8 -20      195.61       69.70    269.78 o 
  12   8 -20       64.93     -261.69    261.69 o 
  14   8 -20       13.17      -89.37    245.46 o 
  16   8 -20      364.33      343.78    270.66 o 
  18   8 -20     1257.53     1731.50    506.26 o 
  20   8 -20      465.64      372.84    277.94 o 
  22   8 -20      639.59      491.19    436.15 o 
  24   8 -20      867.77      606.34    276.68 o 
  26   8 -20       98.06      218.48    281.56 o 
  28   8 -20     2529.58     2412.63    359.53 o 
  30   8 -20      207.10      110.06    414.14 o 
  11   9 -20      391.90      179.35    410.88 o 
  13   9 -20      623.62      -76.63    406.80 o 
  15   9 -20      670.40      345.66    428.82 o 
  17   9 -20     1133.31     1050.54    326.96 o 
  19   9 -20      581.30      731.66    315.17 o 
  21   9 -20      724.26       28.53    428.00 o 
  23   9 -20     1093.19      841.33    472.84 o 
  -9   1 -19      577.21      897.25    534.80 o 
  -7   1 -19      180.16      118.10    233.42 o 
  -5   1 -19       17.01     -202.22    202.22 o 
  -3   1 -19      273.30      134.55    193.82 o 
  -1   1 -19      756.22      561.96    209.99 o 
   1   1 -19     1026.27     1266.15    230.95 o 
   3   1 -19     5014.91     4579.48    296.55 o 
   5   1 -19      209.18      196.08    167.44 o 
   7   1 -19    15788.12    14932.69    903.28 o 
   9   1 -19     3118.90     3380.59    346.48 o 
  11   1 -19     4803.33     4308.50    273.15 o 
  13   1 -19     5082.64     4792.43    271.51 o 
  15   1 -19     3847.09     3917.92    198.22 o 
  17   1 -19     6235.62     5683.67    293.58 o 
  19   1 -19     4697.02     4768.95    275.53 o 
  21   1 -19    13721.83    14048.91    372.18 o 
  23   1 -19     1650.15     1581.98    164.37 o 
  25   1 -19      912.02      884.03    147.28 o 
  27   1 -19     8385.82     8358.29    361.69 o 
  29   1 -19     4132.10     3883.37    281.53 o 
  31   1 -19     2690.26     2878.01    263.25 o 
  33   1 -19     5432.87     5127.86    337.64 o 
  35   1 -19     4263.55     3553.18    310.65 o 
  37   1 -19     1891.07     2116.06    284.95 o 
  39   1 -19     2218.64     2387.83    297.92 o 
  41   1 -19     1658.79     1768.65    513.19 o 
  43   1 -19     2427.04     2838.37    357.27 o 
 -10   2 -19     1380.27     1562.49    327.42 o 
  -8   2 -19     1372.81     1464.11    372.56 o 
  -6   2 -19     5256.92     5164.10    531.94 o 
  -4   2 -19     3587.20     3820.34    355.96 o 
  -2   2 -19     3894.48     3833.09    336.05 o 
   0   2 -19     2737.36     2419.80    275.08 o 
   2   2 -19     4036.19     3556.74    289.24 o 
   4   2 -19      587.14      667.78    182.15 o 
   6   2 -19     2959.55     2994.54    253.60 o 
   8   2 -19     1528.89     1894.58    227.85 o 
  10   2 -19    13462.97    12967.21    422.83 o 
  12   2 -19    17005.78    16547.52    463.62 o 
  14   2 -19     7712.84     7572.09    261.05 o 
  16   2 -19     6378.87     6091.28    239.03 o 
  18   2 -19     8321.39     8619.54    225.69 o 
  20   2 -19      178.24       87.54     92.05 o 
  22   2 -19     4077.78     4353.17    217.63 o 
  24   2 -19     1455.40     1648.10    168.61 o 
  26   2 -19     1278.76     1169.48    164.36 o 
  28   2 -19     3748.98     3927.64    232.30 o 
  30   2 -19     8119.12     8016.21    299.93 o 
  32   2 -19     9689.36     8987.45    410.62 o 
  34   2 -19     7185.97     7194.36    384.95 o 
  36   2 -19     6387.32     6478.77    666.05 o 
  38   2 -19     3410.49     3774.15    343.25 o 
  40   2 -19     3536.17     3590.18    439.01 o 
  42   2 -19     2920.05     3597.93    369.44 o 
  44   2 -19     1399.49     1751.95    486.70 o 
  -9   3 -19      787.99      552.84    299.35 o 
  -7   3 -19     1854.76     1809.15    303.24 o 
  -5   3 -19     1518.92     1966.53    290.15 o 
  -3   3 -19     1910.91     2244.79    287.09 o 
  -1   3 -19     6274.63     6098.56    386.83 o 
   1   3 -19     5366.87     5047.21    332.28 o 
   3   3 -19     8839.80     8476.88    392.83 o 
   5   3 -19     4922.83     4789.69    300.62 o 
   7   3 -19     3469.16     3279.78    527.87 o 
   9   3 -19     5826.17     5780.89    314.39 o 
  11   3 -19     1941.98     1954.33    178.26 o 
  13   3 -19      534.17      671.55    134.69 o 
  15   3 -19     1885.25     1768.98    145.24 o 
  17   3 -19     1022.35     1149.53    126.83 o 
  19   3 -19    11270.04    11011.78    378.56 o 
  21   3 -19     5486.95     5834.51    209.27 o 
  23   3 -19    20150.68    19361.58    408.26 o 
  25   3 -19    12936.64    12648.46    349.54 o 
  27   3 -19     4023.79     4124.53    236.82 o 
  29   3 -19    13514.09    12821.34    372.14 o 
  31   3 -19     5423.71     5458.21    343.91 o 
  33   3 -19      533.99      724.51    178.04 o 
  35   3 -19      959.24     1123.31    235.30 o 
  37   3 -19     2164.57     2286.16    300.28 o 
  39   3 -19     3234.99     3944.97    494.44 o 
  41   3 -19     1881.03     2204.07    335.59 o 
  43   3 -19     1293.96     1758.24    329.46 o 
 -10   4 -19      110.59      114.13    381.53 o 
  -8   4 -19      337.38      242.21    282.38 o 
  -6   4 -19     1374.78     1972.12    320.36 o 
  -4   4 -19     1035.55      946.73    372.16 o 
  -2   4 -19     1127.78     1544.30    279.57 o 
   0   4 -19     2135.72     2174.42    276.08 o 
   2   4 -19     1606.90     1591.93    241.29 o 
   4   4 -19      991.11     1465.73    313.46 o 
   6   4 -19     2776.84     2666.32    324.87 o 
   8   4 -19     2860.70     3049.72    217.66 o 
  10   4 -19     1452.78     1474.00    259.59 o 
  12   4 -19     1782.19     1688.50    187.57 o 
  14   4 -19     1683.08     1874.91    158.95 o 
  16   4 -19     4662.00     4883.71    205.84 o 
  18   4 -19     2392.85     2350.21    163.36 o 
  20   4 -19     4725.35     4552.90    218.45 o 
  22   4 -19      347.34      145.03    111.18 o 
  24   4 -19     2069.48     1901.61    185.24 o 
  26   4 -19     2255.93     2338.63    209.52 o 
  28   4 -19     3919.40     3502.51    232.27 o 
  30   4 -19     2880.58     3175.71    243.49 o 
  32   4 -19     3857.71     4032.56    261.42 o 
  34   4 -19     2103.21     2611.72    239.25 o 
  36   4 -19     1336.01     1370.71    243.14 o 
  38   4 -19     1762.47     1837.30    306.02 o 
  40   4 -19     1092.71      974.59    297.74 o 
  42   4 -19      506.25      129.06    284.33 o 
  -9   5 -19      259.08      -21.20    422.29 o 
  -7   5 -19      132.63     -220.63    456.94 o 
  -5   5 -19      579.74      805.80    279.22 o 
  -3   5 -19      205.82      334.87    243.60 o 
  -1   5 -19      259.67      416.73    224.72 o 
   1   5 -19      316.17       92.40    210.12 o 
   3   5 -19      341.98      273.07    168.06 o 
   5   5 -19     1236.91     1268.89    227.41 o 
   7   5 -19     1046.80      899.46    175.78 o 
   9   5 -19      174.28      -35.66    145.47 o 
  11   5 -19     1457.90     1257.76    149.84 o 
  13   5 -19     1434.02     1459.70    156.80 o 
  15   5 -19      214.76      192.92    119.56 o 
  17   5 -19      884.16      558.43    165.56 o 
  19   5 -19       61.48        7.60    115.85 o 
  21   5 -19      466.20      357.68    124.53 o 
  23   5 -19      810.22      779.49    143.87 o 
  25   5 -19     1067.99      798.92    144.00 o 
  27   5 -19     1652.16     1579.81    200.67 o 
  29   5 -19     1408.65     1685.35    253.82 o 
  31   5 -19       80.99      122.69    251.09 o 
  33   5 -19       30.85       52.29    224.82 o 
  35   5 -19      181.28      259.41    421.07 o 
  37   5 -19      915.74      738.33    305.31 o 
  39   5 -19      494.35      835.63    291.26 o 
  41   5 -19      345.40       23.64    421.48 o 
  -4   6 -19     1226.06     1673.68    483.44 o 
  -2   6 -19     2580.98     2898.99    503.00 o 
   0   6 -19     1960.37     1550.58    445.94 o 
   2   6 -19     1343.76     1541.61    412.51 o 
   4   6 -19     1472.17     1415.25    404.36 o 
   6   6 -19      731.35     1008.45    370.93 o 
   8   6 -19     2304.63     2393.04    285.01 o 
  10   6 -19       51.85      261.58    191.26 o 
  12   6 -19     1781.58     1810.44    263.44 o 
  14   6 -19      366.92      425.05    204.17 o 
  16   6 -19     2186.82     2442.25    275.46 o 
  18   6 -19     1478.52     1648.08    494.85 o 
  20   6 -19     2822.13     2726.07    288.90 o 
  22   6 -19     1042.82      952.69    242.13 o 
  24   6 -19     2594.19     2305.74    287.15 o 
  26   6 -19     1011.88      587.02    233.16 o 
  28   6 -19      307.15      278.02    324.06 o 
  30   6 -19     1137.65     1351.66    392.13 o 
  32   6 -19      594.54      589.42    334.25 o 
  34   6 -19      372.51      740.24    404.36 o 
  36   6 -19     2322.78     3566.67    554.36 o 
  -1   7 -19      764.46      782.63    405.99 o 
   1   7 -19     1598.62     1656.56    453.27 o 
   3   7 -19      679.79      724.75    389.68 o 
   5   7 -19     5197.07     5096.87    569.85 o 
   7   7 -19      784.32     1015.11    270.52 o 
   9   7 -19     4246.96     4500.00    361.97 o 
  11   7 -19     2206.56     2729.94    315.50 o 
  13   7 -19     3234.55     3254.73    333.88 o 
  15   7 -19     1495.70     1182.62    386.02 o 
  17   7 -19     3001.79     3214.26    328.98 o 
  19   7 -19     3692.08     3695.22    333.47 o 
  21   7 -19     1365.23     1592.01    277.83 o 
  23   7 -19     3370.09     2869.26    325.48 o 
  25   7 -19     1694.76     1865.71    294.36 o 
  27   7 -19      807.61      634.97    252.29 o 
  29   7 -19     2413.37     2698.21    339.20 o 
  31   7 -19     1315.49     1436.45    438.60 o 
  33   7 -19     2160.58     2645.45    505.45 o 
   4   8 -19      578.32      693.77    433.71 o 
   6   8 -19     1036.20     1575.49    615.50 o 
   8   8 -19      758.37      686.39    280.32 o 
  10   8 -19     3283.64     3977.74    368.44 o 
  12   8 -19     2471.41     2491.07    325.38 o 
  14   8 -19     3493.23     4043.99    402.32 o 
  16   8 -19     3483.56     3402.86    367.26 o 
  18   8 -19     2426.59     2929.68    398.65 o 
  20   8 -19     1257.14     1504.60    296.86 o 
  22   8 -19     2212.56     2536.49    337.10 o 
  24   8 -19     1256.95     1248.28    299.05 o 
  26   8 -19      485.75      562.64    274.44 o 
  28   8 -19     2091.50     1715.16    424.74 o 
  30   8 -19     3999.77     4097.39    566.59 o 
   7   9 -19      574.31      997.85    453.27 o 
   9   9 -19       86.27       44.84    390.50 o 
  11   9 -19       41.87      304.08    422.29 o 
  13   9 -19       12.55      184.21    421.48 o 
  15   9 -19       81.54       38.58    296.58 o 
  17   9 -19       31.36        5.17    290.82 o 
  19   9 -19     1443.00     1567.11    411.29 o 
  21   9 -19     1145.63     1086.99    317.90 o 
  23   9 -19     2163.88     2744.09    560.88 o 
  25   9 -19     1126.60      781.00    477.73 o 
 -12   0 -18     4263.18     4183.80    589.42 o 
 -10   0 -18     1588.35     1673.68    465.50 o 
  -8   0 -18     1931.19     2071.52    423.11 o 
  -6   0 -18     1681.73     1580.75    396.21 o 
  -4   0 -18     7734.40     7897.21    558.44 o 
  -2   0 -18     2310.05     3248.72    414.14 o 
   0   0 -18    14269.28    14278.08    665.23 o 
   2   0 -18     6459.21     6741.20    472.84 o 
   4   0 -18     7847.11     7432.52    480.18 o 
   6   0 -18    10040.87     9720.08    520.12 o 
   8   0 -18    11521.09    11756.55    563.33 o 
  10   0 -18     3027.49     3489.22    342.40 o 
  12   0 -18      555.01      644.04    210.33 o 
  14   0 -18     4251.74     4177.28    358.70 o 
  16   0 -18     7730.87     7377.09    447.57 o 
  18   0 -18     6640.73     6839.85    421.48 o 
  20   0 -18    10950.83     9695.62    488.33 o 
  22   0 -18     1340.01      955.46    238.86 o 
  24   0 -18    31361.24    31067.09    864.97 o 
  26   0 -18    10590.50     9146.97    516.05 o 
  28   0 -18    41812.64    36376.73    980.73 o 
  30   0 -18      812.71      678.28    258.43 o 
  32   0 -18     9946.00     8668.42    539.69 o 
  34   0 -18      403.08      396.21    241.31 o 
  36   0 -18     7675.57     7562.15    569.85 o 
  38   0 -18     6096.29     5916.18    517.68 o 
  40   0 -18    10273.17     9901.06    667.68 o 
  42   0 -18     2959.86     3569.93    532.35 o 
  44   0 -18     3570.58     4304.46    615.50 o 
 -11   1 -18     1352.85     1043.03    293.24 o 
  -9   1 -18     2113.35     2627.28    332.04 o 
  -7   1 -18     2363.25     2486.96    329.76 o 
  -5   1 -18     1270.97     1386.19    252.42 o 
  -3   1 -18     3629.96     3832.77    313.28 o 
  -1   1 -18     2026.55     1778.21    273.10 o 
   1   1 -18     2019.04     1791.00    423.92 o 
   3   1 -18      347.83      141.85    151.82 o 
   5   1 -18     6740.28     6654.23    323.98 o 
   7   1 -18     4542.68     4343.24    269.84 o 
   9   1 -18     6225.01     6289.71    303.78 o 
  11   1 -18     9074.87     9266.88    466.32 o 
  13   1 -18    14125.24    13313.56    432.48 o 
  15   1 -18     9301.77     9543.75    264.54 o 
  17   1 -18     7163.45     7403.47    244.95 o 
  19   1 -18     2445.06     2543.33    170.00 o 
  21   1 -18     2908.85     2708.45    171.60 o 
  23   1 -18      143.60      194.68    113.99 o 
  25   1 -18     2718.19     2761.61    181.30 o 
  27   1 -18    12875.41    12595.52    648.52 o 
  29   1 -18     4618.21     4355.01    355.04 o 
  31   1 -18     9289.11    10341.60    415.36 o 
  33   1 -18    13343.92    13793.63    484.43 o 
  35   1 -18     4263.76     4309.47    498.52 o 
  37   1 -18     2390.84     2446.60    303.27 o 
  39   1 -18     3878.01     4017.97    350.87 o 
  41   1 -18     1371.46     1770.66    393.76 o 
  43   1 -18     1825.86     1666.87    321.54 o 
 -12   2 -18      671.33      912.50    303.93 o 
 -10   2 -18      268.33      325.44    243.19 o 
  -8   2 -18      155.96      121.27    236.55 o 
  -6   2 -18      196.96      251.54    299.19 o 
  -4   2 -18      289.22      269.87    190.45 o 
  -2   2 -18       87.56      165.47    179.20 o 
   0   2 -18     1511.23     1461.69    236.92 o 
   2   2 -18      305.82      186.77    151.92 o 
   4   2 -18     6575.61     6375.46    324.29 o 
   6   2 -18    10895.69    10200.90    381.57 o 
   8   2 -18       13.63      -58.89    138.12 o 
  10   2 -18     3897.85     3495.69    331.80 o 
  12   2 -18     5104.34     5012.19    216.74 o 
  14   2 -18     2461.23     2629.12    161.91 o 
  16   2 -18      289.75      221.03     89.80 o 
  18   2 -18      731.43      529.01    102.07 o 
  20   2 -18     1467.98     1570.65    138.03 o 
  22   2 -18     1855.60     1986.49    170.51 o 
  24   2 -18      105.60      196.50    119.82 o 
  26   2 -18     3572.97     3608.53    213.68 o 
  28   2 -18     1868.59     2259.19    271.86 o 
  30   2 -18     4544.27     4365.18    292.25 o 
  32   2 -18      151.80      100.28    176.89 o 
  34   2 -18     1706.59     1160.31    246.40 o 
  36   2 -18     2354.97     2691.20    300.01 o 
  38   2 -18     2359.64     1953.23    281.32 o 
  40   2 -18      594.28      257.90    244.75 o 
  42   2 -18      667.62      698.06    262.52 o 
  44   2 -18      274.50      241.31    386.42 o 
 -11   3 -18      507.86      327.31    403.54 o 
  -9   3 -18      203.05      233.10    255.14 o 
  -7   3 -18      687.95      975.71    252.75 o 
  -5   3 -18      371.15      549.23    231.08 o 
  -3   3 -18     1747.35     1720.65    267.23 o 
  -1   3 -18      447.30      251.49    184.60 o 
   1   3 -18        4.54      109.24    169.48 o 
   3   3 -18      292.35      291.59    172.33 o 
   5   3 -18     1155.79     1072.70    200.01 o 
   7   3 -18     1276.11     1116.88    199.16 o 
   9   3 -18     1606.07     1369.94    205.07 o 
  11   3 -18      299.47      215.75    121.12 o 
  13   3 -18     1447.94     1450.12    129.40 o 
  15   3 -18      796.13      793.56    113.64 o 
  17   3 -18     2466.68     2497.28    156.39 o 
  19   3 -18      253.31      221.25     99.25 o 
  21   3 -18     3777.22     3555.28    199.58 o 
  23   3 -18     2365.74     2270.15    185.70 o 
  25   3 -18     2714.41     2882.26    198.97 o 
  27   3 -18      969.02      999.77    162.72 o 
  29   3 -18     3712.13     3634.59    364.77 o 
  31   3 -18     2551.52     2495.27    247.34 o 
  33   3 -18       44.61      132.57    167.82 o 
  35   3 -18      313.14      288.23    190.95 o 
  37   3 -18      496.17      655.09    219.34 o 
  39   3 -18      215.50      375.07    234.35 o 
  41   3 -18      520.23      154.58    241.29 o 
  43   3 -18        8.26       64.89    285.14 o 
 -10   4 -18     1721.42     1592.35    329.19 o 
  -8   4 -18      607.33      625.12    324.06 o 
  -6   4 -18      485.76       60.14    236.05 o 
  -4   4 -18      759.63      659.71    247.59 o 
  -2   4 -18      494.34      384.42    209.50 o 
   0   4 -18      883.35      923.06    221.07 o 
   2   4 -18     2385.68     2440.14    269.78 o 
   4   4 -18     5733.31     5643.06    320.19 o 
   6   4 -18     7570.44     7196.15    386.02 o 
   8   4 -18     9450.75     9264.19    378.97 o 
  10   4 -18     7961.02     7192.07    229.37 o 
  12   4 -18     3617.47     3649.22    175.48 o 
  14   4 -18     5756.35     5696.82    275.58 o 
  16   4 -18     2706.64     2516.95    162.99 o 
  18   4 -18      609.13      736.50    122.04 o 
  20   4 -18     5839.95     5499.13    262.77 o 
  22   4 -18     4812.77     4676.96    197.34 o 
  24   4 -18     6722.28     6916.45    296.88 o 
  26   4 -18     8002.46     7662.30    427.90 o 
  28   4 -18     2501.42     2898.25    222.56 o 
  30   4 -18     4117.21     4076.42    247.88 o 
  32   4 -18     2541.64     2558.19    228.90 o 
  34   4 -18     5113.16     4706.20    277.34 o 
  36   4 -18     3547.73     4234.39    292.47 o 
  38   4 -18     1888.01     2038.85    308.24 o 
  40   4 -18     2514.77     2932.22    604.50 o 
  42   4 -18     1294.80     1779.74    341.77 o 
  -9   5 -18      673.30     1033.20    307.88 o 
  -7   5 -18     1221.44     1464.97    316.72 o 
  -5   5 -18     3102.62     3275.60    343.53 o 
  -3   5 -18     1438.69     1586.28    341.58 o 
  -1   5 -18      280.37      118.21    284.52 o 
   1   5 -18      878.70      767.84    266.58 o 
   3   5 -18     3562.70     3730.39    239.47 o 
   5   5 -18     2226.88     2556.57    216.13 o 
   7   5 -18    17251.80    16016.57    336.96 o 
   9   5 -18     7332.25     6875.59    239.53 o 
  11   5 -18    12585.63    11596.95    284.81 o 
  13   5 -18     5715.86     5456.67    294.88 o 
  15   5 -18     8896.36     8993.54    324.37 o 
  17   5 -18     6854.86     7080.64    236.53 o 
  19   5 -18     4195.71     4035.69    198.29 o 
  21   5 -18      647.34      750.86    133.85 o 
  23   5 -18     1440.62     1456.15    156.90 o 
  25   5 -18     1712.68     1748.68    164.42 o 
  27   5 -18     2322.64     2489.43    184.89 o 
  29   5 -18     4366.41     4346.36    322.82 o 
  31   5 -18     6425.50     6809.37    386.70 o 
  33   5 -18     4460.41     4803.28    349.82 o 
  35   5 -18     6391.78     6556.44    417.76 o 
  37   5 -18     3631.74     4191.63    392.33 o 
  39   5 -18      970.34      683.98    425.55 o 
  41   5 -18     1071.44     1222.04    467.13 o 
  -4   6 -18     1842.14     1930.48    482.62 o 
  -2   6 -18     3443.63     4293.86    570.67 o 
   0   6 -18     1592.19     1834.29    404.36 o 
   2   6 -18     1770.57     1974.51    414.96 o 
   4   6 -18     6269.42     5659.38    529.09 o 
   6   6 -18     2313.91     2816.91    286.19 o 
   8   6 -18     4168.00     4128.91    315.94 o 
  10   6 -18      724.48      674.02    213.00 o 
  12   6 -18     2081.31     2355.72    267.95 o 
  14   6 -18     3384.77     3593.21    291.57 o 
  16   6 -18     2165.13     2233.26    542.95 o 
  18   6 -18     6562.95     7184.04    365.59 o 
  20   6 -18     9362.16     9941.75    419.09 o 
  22   6 -18     5216.19     5656.12    345.55 o 
  24   6 -18     5837.19     6028.69    356.76 o 
  26   6 -18     3050.29     3140.07    305.37 o 
  28   6 -18      696.48      894.15    228.75 o 
  30   6 -18      409.91      649.74    321.20 o 
  32   6 -18      199.40      225.82    344.03 o 
  34   6 -18      704.80      479.36    367.67 o 
  36   6 -18      904.66     1125.84    410.88 o 
  -3   7 -18      882.86      654.64    395.39 o 
  -1   7 -18      500.14      678.28    366.04 o 
   1   7 -18      974.12      950.57    378.27 o 
   3   7 -18      975.15      722.30    359.52 o 
   5   7 -18       86.32       83.53    207.16 o 
   7   7 -18       52.03      236.34    222.16 o 
   9   7 -18      879.71      922.31    246.07 o 
  11   7 -18      115.42      -63.50    204.64 o 
  13   7 -18      646.35      377.84    204.52 o 
  15   7 -18      537.59      712.63    262.91 o 
  17   7 -18     1305.85     1350.72    252.91 o 
  19   7 -18     1609.31     1067.26    246.65 o 
  21   7 -18      523.99      342.82    214.43 o 
  23   7 -18        2.90       42.86    197.10 o 
  25   7 -18      178.54       98.83    214.10 o 
  27   7 -18      215.22      150.67    218.91 o 
  29   7 -18      676.28      939.44    254.94 o 
  31   7 -18     1032.35     1010.42    275.03 o 
  33   7 -18      183.23      287.78    397.02 o 
   2   8 -18      550.83      544.92    287.40 o 
   4   8 -18      168.34      164.80    270.27 o 
   6   8 -18      355.34      594.49    355.04 o 
   8   8 -18      405.36      527.01    375.82 o 
  10   8 -18      488.01      503.20    259.56 o 
  12   8 -18       52.03     -161.54    221.93 o 
  14   8 -18      713.50      587.88    239.21 o 
  16   8 -18      719.65      600.82    255.32 o 
  18   8 -18     1520.00     1198.56    281.50 o 
  20   8 -18      380.16      133.32    220.65 o 
  22   8 -18      609.27      804.14    270.70 o 
  24   8 -18      415.50      676.96    269.22 o 
  26   8 -18     1150.48     1121.81    298.78 o 
  28   8 -18      311.67      438.70    279.65 o 
  30   8 -18      443.77       60.09    269.75 o 
  32   8 -18       86.63        1.63    405.17 o 
   3   9 -18     2802.24     2626.70    548.66 o 
   5   9 -18      791.65     1265.25    441.86 o 
   7   9 -18     1331.08     1725.04    466.32 o 
   9   9 -18      151.93        9.88    267.21 o 
  11   9 -18      627.87      350.38    270.25 o 
  13   9 -18     1371.53      995.41    431.26 o 
  15   9 -18     1381.30     1085.70    309.36 o 
  17   9 -18      840.36      711.63    285.36 o 
  19   9 -18      646.06      828.10    298.55 o 
  21   9 -18     1924.31     2105.79    350.58 o 
  23   9 -18      241.57      184.11    295.72 o 
  25   9 -18     1821.42     1482.10    488.33 o 
  27   9 -18      978.88     1130.73    498.11 o 
 -13   1 -17      542.13      617.83    485.47 o 
 -11   1 -17      459.01      189.88    250.18 o 
  -9   1 -17      985.34     1011.37    259.06 o 
  -7   1 -17      409.99       94.96    205.29 o 
  -5   1 -17     1101.27      996.06    226.56 o 
  -3   1 -17     3578.00     3653.41    312.14 o 
  -1   1 -17     2329.40     2531.45    271.20 o 
   1   1 -17     7105.93     6944.86    770.40 o 
   3   1 -17     5525.68     5127.07    285.35 o 
   5   1 -17     5868.12     5772.29    295.62 o 
   7   1 -17     4290.45     4427.32    264.94 o 
   9   1 -17     1658.22     1640.49    189.65 o 
  11   1 -17     5596.60     5578.18    273.61 o 
  13   1 -17     7139.25     6840.88    292.22 o 
  15   1 -17     2083.50     2129.87    124.59 o 
  17   1 -17     1109.75     1358.49    111.29 o 
  19   1 -17      475.06      315.77     82.71 o 
  21   1 -17      156.51      336.46    125.23 o 
  23   1 -17     3434.24     3753.44    211.93 o 
  25   1 -17     1887.60     2337.02    224.13 o 
  27   1 -17     5687.07     5474.18    718.63 o 
  29   1 -17     9215.87     8825.90    365.76 o 
  31   1 -17      846.32     1030.64    202.99 o 
  33   1 -17     4781.48     4508.48    313.77 o 
  35   1 -17     5066.49     4955.40    364.41 o 
  37   1 -17     1881.09     1896.97    272.25 o 
  39   1 -17     2784.54     2577.44    308.33 o 
  41   1 -17     1010.79      663.90    255.45 o 
  43   1 -17     1353.57     1455.07    315.23 o 
 -14   2 -17     2778.46     2735.43    376.22 o 
 -12   2 -17     3086.38     3289.05    398.65 o 
 -10   2 -17     1826.16     1745.77    296.47 o 
  -8   2 -17     2403.10     2407.34    289.90 o 
  -6   2 -17     3049.83     3159.08    341.99 o 
  -4   2 -17     1849.59     2063.12    258.51 o 
  -2   2 -17      807.83      673.13    191.91 o 
   0   2 -17     1993.40     1606.28    214.24 o 
   2   2 -17     1349.89     1210.85    202.90 o 
   4   2 -17    10018.25     9678.56    367.65 o 
   6   2 -17    15669.78    14578.51    421.04 o 
   8   2 -17     5355.47     5642.43    275.33 o 
  10   2 -17    15497.32    15236.37    420.51 o 
  12   2 -17    12727.80    12424.79    248.95 o 
  14   2 -17    13428.27    13065.52    377.60 o 
  16   2 -17     8786.23     8689.99    212.83 o 
  18   2 -17     8197.23     7459.30    201.33 o 
  20   2 -17     3785.53     3747.49    159.28 o 
  22   2 -17     5505.79     5471.70    227.80 o 
  24   2 -17     6653.29     6235.45    244.05 o 
  26   2 -17     3268.47     3342.97    209.35 o 
  28   2 -17        3.31       10.88    115.63 o 
  30   2 -17     6889.44     6764.14    519.71 o 
  32   2 -17     3452.18     3304.61    271.75 o 
  34   2 -17    11266.77    10980.69    444.87 o 
  36   2 -17      620.39      907.76    224.70 o 
  38   2 -17     3736.16     3779.93    342.42 o 
  40   2 -17     2249.33     2377.00    308.83 o 
  42   2 -17     3103.57     2868.15    704.77 o 
  44   2 -17     2840.11     2683.76    502.19 o 
 -13   3 -17      635.10      819.35    296.72 o 
 -11   3 -17      634.94      403.38    251.88 o 
  -9   3 -17      701.35      489.32    252.42 o 
  -7   3 -17     3767.77     3421.89    337.11 o 
  -5   3 -17     6208.80     6039.92    380.31 o 
  -3   3 -17     9914.53     9171.04    407.07 o 
  -1   3 -17     5196.36     4934.00    311.25 o 
   1   3 -17     3079.45     2887.09    364.00 o 
   3   3 -17     7402.36     7035.03    342.40 o 
   5   3 -17    11387.17    10444.29    381.31 o 
   7   3 -17     3343.31     3645.29    244.86 o 
   9   3 -17      506.51      420.84     98.32 o 
  11   3 -17     5068.85     4789.54    191.57 o 
  13   3 -17     9719.28    10041.29    404.90 o 
  15   3 -17     9938.79    10622.27    256.40 o 
  17   3 -17    22163.46    23377.94    409.91 o 
  19   3 -17     9954.35    10050.87    362.77 o 
  21   3 -17    23612.51    23365.82    351.98 o 
  23   3 -17    10822.91    11042.56    279.63 o 
  25   3 -17     8024.69     8046.87    281.57 o 
  27   3 -17     1037.87     1228.52    182.73 o 
  29   3 -17      547.80      578.38    150.73 o 
  31   3 -17     1484.11     1419.82    209.14 o 
  33   3 -17     2267.51     2137.22    214.28 o 
  35   3 -17     1124.40     1971.43    270.02 o 
  37   3 -17     6212.28     6013.09    368.63 o 
  39   3 -17     5966.34     6545.17    406.73 o 
  41   3 -17     4967.83     5840.39    420.23 o 
  43   3 -17     2511.35     2739.25    452.86 o 
 -12   4 -17      395.82      454.11    282.32 o 
 -10   4 -17      568.94      694.53    401.10 o 
  -8   4 -17     1659.43     1832.65    297.89 o 
  -6   4 -17     3400.57     4026.20    355.09 o 
  -4   4 -17      189.57      196.69    196.33 o 
  -2   4 -17      179.20      -17.09    186.60 o 
   0   4 -17     2049.97     2237.61    256.51 o 
   2   4 -17      679.97      545.96    250.28 o 
   4   4 -17     5052.07     4462.43    286.63 o 
   6   4 -17      218.26      158.05    107.20 o 
   8   4 -17     7193.63     7135.22    223.46 o 
  10   4 -17     5464.26     5590.78    202.70 o 
  12   4 -17     3044.20     2955.81    178.08 o 
  14   4 -17     4838.96     4770.20    189.60 o 
  16   4 -17     1520.62     1833.58    146.26 o 
  18   4 -17     2820.45     2793.98    164.18 o 
  20   4 -17     4453.46     4344.10    183.85 o 
  22   4 -17     8464.53     8977.68    246.83 o 
  24   4 -17     2396.20     2374.22    175.49 o 
  26   4 -17     3500.90     3507.03    186.56 o 
  28   4 -17     3486.16     3285.15    225.42 o 
  30   4 -17     4615.54     4010.07    239.56 o 
  32   4 -17     4862.16     4796.53    303.68 o 
  34   4 -17     2424.36     2818.59    257.41 o 
  36   4 -17     1814.57     1831.33    282.59 o 
  38   4 -17     1020.99      702.93    262.28 o 
  40   4 -17      301.01       56.76    256.48 o 
  42   4 -17      503.32      533.02    297.25 o 
 -11   5 -17      136.47     -273.49    273.49 o 
  -9   5 -17       21.26      -54.66    253.57 o 
  -7   5 -17      170.51      297.97    246.15 o 
  -5   5 -17      255.20       79.20    223.65 o 
  -3   5 -17      487.23      521.58    217.04 o 
  -1   5 -17       56.74       11.86    269.84 o 
   1   5 -17       88.74      314.12    154.57 o 
   3   5 -17     1661.59     1914.24    201.71 o 
   5   5 -17     1236.47     1435.58    152.34 o 
   7   5 -17      431.41      304.59    115.35 o 
   9   5 -17       20.40        1.77    108.69 o 
  11   5 -17      315.95      274.66    111.82 o 
  13   5 -17     1689.53     1759.27    148.67 o 
  15   5 -17     1303.67     1225.34    137.19 o 
  17   5 -17     1603.26     1713.54    152.02 o 
  19   5 -17     3379.79     3477.08    185.09 o 
  21   5 -17      712.98      851.25    134.67 o 
  23   5 -17      972.09     1058.09    139.23 o 
  25   5 -17     2954.56     2747.99    187.00 o 
  27   5 -17      579.03      607.21    140.11 o 
  29   5 -17     1781.16     1400.94    225.10 o 
  31   5 -17       41.38      -22.43    194.67 o 
  33   5 -17      130.93      -80.53    198.18 o 
  35   5 -17      662.21      788.97    405.58 o 
  37   5 -17      144.97      331.20    243.17 o 
  39   5 -17      114.86      -92.12    388.87 o 
  41   5 -17       93.13      -94.57    410.88 o 
  -4   6 -17      592.23      840.51    383.16 o 
  -2   6 -17     2392.59     2311.20    454.09 o 
   0   6 -17      169.05      -70.11    319.57 o 
   2   6 -17      664.15      583.42    219.03 o 
   4   6 -17     3206.47     3387.38    519.71 o 
   6   6 -17     1791.76     1636.24    259.65 o 
   8   6 -17     4942.40     4587.75    607.76 o 
  10   6 -17     3754.18     3656.06    279.02 o 
  12   6 -17      204.85       90.23    273.10 o 
  14   6 -17     1762.23     1841.16    235.83 o 
  16   6 -17     4415.46     4207.83    303.21 o 
  18   6 -17      779.68      845.35    210.62 o 
  20   6 -17     5905.13     5197.03    319.28 o 
  22   6 -17     3458.98     3967.69    296.19 o 
  24   6 -17     1023.77     1041.29    223.42 o 
  26   6 -17      412.14      664.53    208.04 o 
  28   6 -17     2568.08     3068.51    669.72 o 
  30   6 -17      343.91      407.39    225.54 o 
  32   6 -17     1665.42     1732.38    395.39 o 
  34   6 -17     1128.21      900.84    409.25 o 
  36   6 -17      304.04      207.07    350.55 o 
  -5   7 -17      229.81      253.54    388.87 o 
  -3   7 -17     2391.25     2713.11    509.52 o 
  -1   7 -17     2848.42     2663.38    506.26 o 
   1   7 -17     4007.59     4544.72    359.13 o 
   3   7 -17     5618.26     6094.63    453.68 o 
   5   7 -17     4600.91     5676.86    448.79 o 
   7   7 -17     2695.19     2945.15    486.70 o 
   9   7 -17     2946.47     3076.13    300.13 o 
  11   7 -17     1862.04     2077.67    273.33 o 
  13   7 -17     3083.02     3596.08    305.73 o 
  15   7 -17     1681.37     1666.50    265.42 o 
  17   7 -17     1412.11     1697.07    295.52 o 
  19   7 -17     1023.87      828.25    227.94 o 
  21   7 -17     5147.14     4604.03    336.00 o 
  23   7 -17     8095.83     7379.66    404.13 o 
  25   7 -17     2342.94     2519.04    301.53 o 
  27   7 -17     5107.48     4972.68    718.22 o 
  29   7 -17     2994.37     2600.92    324.38 o 
  31   7 -17     1742.25     1693.27    303.18 o 
  33   7 -17     1997.64     1579.12    441.86 o 
   0   8 -17      218.63       47.21    261.69 o 
   2   8 -17     2577.47     2599.59    351.62 o 
   4   8 -17     2635.73     3036.68    346.86 o 
   6   8 -17     2008.69     2426.67    330.86 o 
   8   8 -17     1239.50     1648.34    299.79 o 
  10   8 -17     3178.94     3738.56    351.44 o 
  12   8 -17     3849.41     3990.51    349.15 o 
  14   8 -17     2553.84     2976.66    320.47 o 
  16   8 -17     2308.57     2243.48    389.68 o 
  18   8 -17     1747.99     1843.76    291.05 o 
  20   8 -17      225.39      380.37    229.90 o 
  22   8 -17      903.19      596.26    232.51 o 
  24   8 -17     4213.08     4465.17    375.47 o 
  26   8 -17     3986.56     3649.16    366.98 o 
  28   8 -17     2604.63     2780.14    349.91 o 
  30   8 -17     2607.67     2503.40    353.08 o 
  32   8 -17     1966.73     1690.80    506.26 o 
   1   9 -17      818.68      406.80    431.26 o 
   3   9 -17      337.22      282.07    407.62 o 
   5   9 -17      763.72      431.82    303.49 o 
   7   9 -17      229.04      -64.38    320.80 o 
   9   9 -17      510.62      917.16    284.93 o 
  11   9 -17      340.56      114.38    240.69 o 
  13   9 -17      718.31      681.88    276.34 o 
  15   9 -17      821.27      732.78    481.40 o 
  17   9 -17      859.89     1025.04    304.68 o 
  19   9 -17     2321.63     2624.31    345.87 o 
  21   9 -17      969.57     1397.67    309.81 o 
  23   9 -17      779.21      486.26    296.33 o 
  25   9 -17      399.19      331.57    293.28 o 
  27   9 -17      954.52      970.95    464.69 o 
  29   9 -17      217.63      130.44    449.20 o 
 -16   0 -16     2491.98     3353.07    569.04 o 
 -14   0 -16     1424.58     1695.69    435.34 o 
 -12   0 -16     1208.16     1239.16    402.73 o 
 -10   0 -16     4017.43     4529.46    506.26 o 
  -8   0 -16     5376.71     4448.75    478.54 o 
  -6   0 -16    13185.18    12045.14    639.96 o 
  -4   0 -16     6944.98     7388.50    502.19 o 
  -2   0 -16    16811.86    16296.61    683.98 o 
   0   0 -16     2006.81     1939.45    321.20 o 
   2   0 -16    20750.97    19782.56    702.74 o 
   4   0 -16      219.48      366.86    188.32 o 
   6   0 -16     7421.34     6611.58    412.51 o 
   8   0 -16      397.75      154.90    154.08 o 
  10   0 -16     3157.69     3201.44    295.12 o 
  12   0 -16    39194.97    40646.13    884.53 o 
  14   0 -16    37077.15    37701.65   1336.99 o 
  16   0 -16    11700.95    11823.92    231.17 o 
  18   0 -16    14838.29    13585.12    529.90 o 
  20   0 -16     3194.73     3159.86    306.53 o 
  22   0 -16     4553.60     4524.57    361.97 o 
  24   0 -16     1757.02     1359.82    244.57 o 
  26   0 -16     1396.88     1043.50    250.28 o 
  28   0 -16     4277.05     5154.75    418.22 o 
  30   0 -16     6355.41     6081.67    459.79 o 
  32   0 -16     4583.47     4165.87    400.28 o 
  34   0 -16     4418.07     4373.75    443.49 o 
  36   0 -16     9991.48     9526.06    621.21 o 
  38   0 -16    19514.67    18114.59    840.51 o 
  40   0 -16     8970.75     9203.22    648.93 o 
  42   0 -16     5888.41     6468.91    591.86 o 
  44   0 -16     1891.72     1822.87    495.66 o 
 -15   1 -16     1260.37     1245.10    325.71 o 
 -13   1 -16     3554.75     4108.19    389.33 o 
 -11   1 -16     1618.46     1922.34    348.92 o 
  -9   1 -16     3575.30     3657.33    323.01 o 
  -7   1 -16     3679.68     3553.70    301.02 o 
  -5   1 -16     3940.84     3861.91    294.51 o 
  -3   1 -16     2300.92     2412.06    247.75 o 
  -1   1 -16     6720.40     6551.20    331.45 o 
   1   1 -16     3317.40     3568.37    255.30 o 
   3   1 -16    12466.69    12167.04    395.14 o 
   5   1 -16     2088.08     2193.86    209.54 o 
   7   1 -16    16809.95    16732.95    426.28 o 
   9   1 -16     9364.07     7997.76    307.77 o 
  11   1 -16    18787.54    19251.14    431.22 o 
  13   1 -16     7679.32     7387.54    215.05 o 
  15   1 -16     5786.80     5769.56    165.21 o 
  17   1 -16     4099.99     4105.25    158.27 o 
  19   1 -16     5223.13     5691.18    166.31 o 
  21   1 -16     4090.30     3847.65    351.96 o 
  23   1 -16     8189.70     8561.22    260.58 o 
  25   1 -16     3919.88     3994.89    254.19 o 
  27   1 -16     7428.58     7180.10    377.05 o 
  29   1 -16     9281.77     9892.01    376.98 o 
  31   1 -16     4755.92     4581.67    285.94 o 
  33   1 -16     2094.82     2046.08    247.04 o 
  35   1 -16     3302.22     3568.67    308.13 o 
  37   1 -16     1291.74     1672.55    270.25 o 
  39   1 -16     3761.35     3715.02    331.61 o 
  41   1 -16     2895.35     3317.62    364.19 o 
  43   1 -16     2162.41     2091.13    337.52 o 
 -14   2 -16      322.64      495.35    265.91 o 
 -12   2 -16      397.68      210.52    220.20 o 
 -10   2 -16      140.74      135.23    232.34 o 
  -8   2 -16      299.41      385.94    216.94 o 
  -6   2 -16      780.75      429.76    192.95 o 
  -4   2 -16     2549.13     2516.97    262.85 o 
  -2   2 -16     2103.64     2268.84    237.51 o 
   0   2 -16      506.46      519.28    173.64 o 
   2   2 -16     8953.54     8969.69    662.38 o 
   4   2 -16      449.12      219.33    137.18 o 
   6   2 -16     3348.21     3177.17    218.74 o 
   8   2 -16      181.99      292.79    124.50 o 
  10   2 -16     5714.83     5836.15    208.00 o 
  12   2 -16     2888.27     2926.09    152.15 o 
  14   2 -16     1228.22     1498.67    118.14 o 
  16   2 -16     1785.87     1882.27    123.17 o 
  18   2 -16     2002.01     1965.23    125.75 o 
  20   2 -16     3600.96     3753.09    151.75 o 
  22   2 -16     1355.31     1325.47    113.51 o 
  24   2 -16     4618.96     5066.01    306.84 o 
  26   2 -16      989.95      944.45    144.02 o 
  28   2 -16    10233.27     9836.96    308.27 o 
  30   2 -16     1597.07     1430.69    211.82 o 
  32   2 -16      496.98      573.56    192.33 o 
  34   2 -16     2471.41     3006.64    290.33 o 
  36   2 -16      270.53      424.51    245.39 o 
  38   2 -16      863.61      504.30    227.79 o 
  40   2 -16      286.24      518.39    240.84 o 
  42   2 -16      246.94      641.93    284.90 o 
  44   2 -16      496.47      195.66    411.70 o 
 -15   3 -16      216.76      -53.45    260.50 o 
 -13   3 -16       41.67       53.60    255.82 o 
 -11   3 -16       92.71     -222.56    222.56 o 
  -9   3 -16      800.67      264.63    225.73 o 
  -7   3 -16      352.82      303.45    208.39 o 
  -5   3 -16     2185.18     2285.47    274.11 o 
  -3   3 -16      642.82      635.34    201.33 o 
  -1   3 -16      348.48      359.73    175.51 o 
   1   3 -16      124.32      147.50    218.48 o 
   3   3 -16     1473.42     1476.33    189.06 o 
   5   3 -16     3166.90     3586.18    244.13 o 
   7   3 -16     2616.47     2521.98    170.70 o 
   9   3 -16     2770.15     2798.40    150.26 o 
  11   3 -16       64.02       32.77     80.76 o 
  13   3 -16     1086.89     1216.58    115.38 o 
  15   3 -16     2225.94     2369.28    141.47 o 
  17   3 -16      716.86      659.46    101.96 o 
  19   3 -16     1408.54     1430.90    122.19 o 
  21   3 -16     3642.71     4009.64    172.78 o 
  23   3 -16      237.27      248.43     92.08 o 
  25   3 -16     1969.10     1603.98    166.97 o 
  27   3 -16     3042.97     3013.01    200.71 o 
  29   3 -16     1103.07     1263.11    169.52 o 
  31   3 -16     1059.28      983.66    167.52 o 
  33   3 -16     3936.71     3677.56    311.86 o 
  35   3 -16      535.90      292.44    191.59 o 
  37   3 -16      391.45      348.12    295.93 o 
  39   3 -16      527.66      337.92    361.97 o 
  41   3 -16      192.33      -68.91    310.20 o 
  43   3 -16      415.03       -1.30    286.83 o 
 -14   4 -16      334.99      319.58    306.13 o 
 -12   4 -16     1349.06     1661.01    290.87 o 
 -10   4 -16      638.93      534.79    259.38 o 
  -8   4 -16      400.06      452.51    223.01 o 
  -6   4 -16     3214.17     3626.10    321.57 o 
  -4   4 -16     2095.45     2139.91    270.07 o 
  -2   4 -16     2942.18     3011.57    380.72 o 
   0   4 -16     6913.83     6662.40    336.60 o 
   2   4 -16     5980.99     6358.57    317.31 o 
   4   4 -16     2792.12     2912.80    253.44 o 
   6   4 -16     5261.67     5280.38    202.51 o 
   8   4 -16     1210.71      960.51    118.49 o 
  10   4 -16      284.58      256.70     97.52 o 
  12   4 -16     8977.10     8608.49    227.32 o 
  14   4 -16     5397.89     5861.69    196.87 o 
  16   4 -16     2496.89     2322.64    149.29 o 
  18   4 -16     8368.86     8153.27    223.94 o 
  20   4 -16     6290.72     6511.67    240.88 o 
  22   4 -16     9813.98     9751.82    247.86 o 
  24   4 -16     2218.01     2423.55    165.63 o 
  26   4 -16     4192.25     4162.16    210.98 o 
  28   4 -16     4618.95     4280.11    431.03 o 
  30   4 -16     8101.57     8428.51    492.82 o 
  32   4 -16     5878.09     5911.84    286.75 o 
  34   4 -16     3016.81     3222.70    257.58 o 
  36   4 -16     6337.74     6099.62    374.80 o 
  38   4 -16     1514.72     1328.10    288.68 o 
  40   4 -16     1768.38     1497.55    304.04 o 
  42   4 -16      698.12     1102.42    564.55 o 
 -13   5 -16      602.02      -44.20    271.20 o 
 -11   5 -16     3207.88     3718.30    540.50 o 
  -9   5 -16     2775.26     3195.84    339.74 o 
  -7   5 -16     2391.96     2282.23    298.55 o 
  -5   5 -16     1902.96     1931.73    344.44 o 
  -3   5 -16      153.89      158.05    199.83 o 
  -1   5 -16       64.64       49.57    182.71 o 
   1   5 -16     1653.61     1710.47    244.16 o 
   3   5 -16     4813.84     4729.72    208.67 o 
   5   5 -16     6910.66     6231.26    233.93 o 
   7   5 -16     5384.48     5084.91    202.35 o 
   9   5 -16    13027.07    12748.42    356.42 o 
  11   5 -16    11730.77    11235.63    312.77 o 
  13   5 -16     5698.51     5800.74    204.56 o 
  15   5 -16     5295.96     5214.33    199.61 o 
  17   5 -16     1346.49     1222.96    135.46 o 
  19   5 -16     9670.72     9751.21    257.47 o 
  21   5 -16     3416.94     3040.88    176.32 o 
  23   5 -16     7947.94     7510.21    265.58 o 
  25   5 -16     9463.37     9506.28    294.53 o 
  27   5 -16     2982.68     3097.62    194.37 o 
  29   5 -16     9700.38     9625.89    326.62 o 
  31   5 -16     7787.21     7808.08    398.10 o 
  33   5 -16     3407.29     3938.47    337.64 o 
  35   5 -16     1883.93     2114.01    305.40 o 
  37   5 -16     2188.44     2056.81    307.97 o 
  39   5 -16     1055.00     1074.48    453.27 o 
  41   5 -16     1810.38     1761.73    511.15 o 
  -6   6 -16     2853.30     2162.83    452.46 o 
  -4   6 -16     2503.61     2822.35    469.58 o 
  -2   6 -16      801.40      768.77    353.81 o 
   0   6 -16     2024.43     2248.45    272.65 o 
   2   6 -16      567.41      813.76    210.35 o 
   4   6 -16     1272.31      902.06    218.45 o 
   6   6 -16     1803.88     1905.65    417.40 o 
   8   6 -16     9178.70     9417.50    397.42 o 
  10   6 -16     7180.29     7111.98    353.81 o 
  12   6 -16     9849.20     9925.76    689.69 o 
  14   6 -16     7762.14     7594.29    358.82 o 
  16   6 -16     7828.83     7879.80    385.61 o 
  18   6 -16    12954.70    12745.38    441.18 o 
  20   6 -16    11821.72    12160.46   1618.65 o 
  22   6 -16     5715.86     5717.75    468.35 o 
  24   6 -16      426.21      167.06    183.76 o 
  26   6 -16      287.78      316.33    202.58 o 
  28   6 -16     1697.22     2186.11    284.58 o 
  30   6 -16      814.97      847.98    239.47 o 
  32   6 -16     1171.30     1613.36    425.55 o 
  34   6 -16     2349.99     1877.49    455.72 o 
  36   6 -16     1503.37      884.53    393.76 o 
  -7   7 -16      148.33      260.06    436.15 o 
  -5   7 -16      260.60      347.29    348.92 o 
  -3   7 -16      143.87      153.37    233.41 o 
  -1   7 -16      494.11      607.02    245.56 o 
   1   7 -16        8.33      110.10    217.89 o 
   3   7 -16      264.10      552.98    218.40 o 
   5   7 -16      147.76       61.95    193.05 o 
   7   7 -16     3347.49     3204.06    315.49 o 
   9   7 -16     1059.39     1433.55    241.51 o 
  11   7 -16     2534.71     2980.37    287.33 o 
  13   7 -16       13.83      -65.43    178.48 o 
  15   7 -16     1077.89      963.46    226.25 o 
  17   7 -16      622.29      448.80    196.86 o 
  19   7 -16     1158.88     1291.49    242.39 o 
  21   7 -16     2437.05     2117.13    270.27 o 
  23   7 -16      303.47      452.79    216.42 o 
  25   7 -16     1144.10     1703.59    272.60 o 
  27   7 -16     1180.30     1063.88    248.80 o 
  29   7 -16      266.49      383.26    245.22 o 
  31   7 -16      580.34      479.77    245.84 o 
  33   7 -16      175.14     -163.17    235.36 o 
  35   7 -16      242.72      135.33    375.01 o 
  -4   8 -16      686.73      330.99    405.17 o 
  -2   8 -16      946.29      911.45    284.69 o 
   0   8 -16      540.00      936.00    283.03 o 
   2   8 -16       11.41     -133.09    238.75 o 
   4   8 -16      990.25      748.17    263.44 o 
   6   8 -16      297.40      -61.41    234.38 o 
   8   8 -16     1006.86     1445.97    279.81 o 
  10   8 -16      176.67      175.59    220.26 o 
  12   8 -16      796.03      615.88    231.72 o 
  14   8 -16      850.53     1047.51    263.35 o 
  16   8 -16     1497.84     1322.38    369.30 o 
  18   8 -16      473.56      380.72    230.99 o 
  20   8 -16      253.15      264.62    220.46 o 
  22   8 -16       54.09      215.87    224.39 o 
  24   8 -16     1327.81     1215.27    264.59 o 
  26   8 -16      254.14      547.98    258.76 o 
  28   8 -16       92.84     -117.13    255.94 o 
  30   8 -16      397.28      671.73    304.92 o 
  32   8 -16      602.31      647.30    430.45 o 
  34   8 -16      407.97      -15.49    428.82 o 
  -1   9 -16      126.99     -244.57    402.73 o 
   1   9 -16     1395.65     1810.64    491.59 o 
   3   9 -16       44.21        6.57    275.98 o 
   5   9 -16     1957.66     2046.64    402.73 o 
   7   9 -16      958.74     1056.66    290.75 o 
   9   9 -16     2130.02     2344.06    341.51 o 
  11   9 -16     1425.13     1703.39    314.04 o 
  13   9 -16     2931.38     3024.27    359.10 o 
  15   9 -16     2169.26     2194.72    331.74 o 
  17   9 -16      376.87      734.93    265.74 o 
  19   9 -16     1329.41     1289.08    304.90 o 
  21   9 -16      872.57     1057.56    312.64 o 
  23   9 -16     1244.72     1745.21    340.94 o 
  25   9 -16      984.90      737.28    283.36 o 
  27   9 -16     1122.45      460.61    428.82 o 
  29   9 -16     2084.25     2101.68    546.21 o 
 -17   1 -15      134.02      223.40    265.16 o 
 -15   1 -15      803.90      794.52    266.53 o 
 -13   1 -15      420.55      487.62    230.12 o 
 -11   1 -15     1014.25      779.36    227.22 o 
  -9   1 -15      642.81      895.98    340.36 o 
  -7   1 -15     7954.55     7770.49    405.99 o 
  -5   1 -15      448.24      510.82    192.83 o 
  -3   1 -15    14076.08    13216.82    427.71 o 
  -1   1 -15     6380.16     6536.91    316.59 o 
   1   1 -15     5823.09     5391.85    284.83 o 
   3   1 -15      671.38      800.94    265.77 o 
   5   1 -15     9112.07     8681.03    393.35 o 
   7   1 -15     2525.33     2988.33    204.49 o 
   9   1 -15     2322.91     2155.13    134.55 o 
  11   1 -15      887.31      725.05    102.08 o 
  13   1 -15     5103.22     5318.11    154.26 o 
  15   1 -15     1282.96     1595.05    104.67 o 
  17   1 -15    14376.41    14361.74    281.35 o 
  19   1 -15    11185.39    11558.94    214.91 o 
  21   1 -15     5439.01     5530.49    209.67 o 
  23   1 -15    11271.16    10879.40    316.10 o 
  25   1 -15     7311.69     7922.38    325.11 o 
  27   1 -15      959.98     1173.37    189.39 o 
  29   1 -15    11808.08    11340.11    680.32 o 
  31   1 -15     8750.39     8677.26    444.71 o 
  33   1 -15      271.35      229.73    174.38 o 
  35   1 -15      801.80      936.45    222.33 o 
  37   1 -15      944.87     1099.04    242.97 o 
  39   1 -15      969.19      587.23    235.42 o 
  41   1 -15     1353.46     1599.18    298.55 o 
  43   1 -15      432.57      342.58    282.59 o 
 -16   2 -15     3310.30     3305.59    408.84 o 
 -14   2 -15     4162.96     4185.14    360.26 o 
 -12   2 -15     2328.88     2453.66    302.91 o 
 -10   2 -15     1630.65     1541.61    260.82 o 
  -8   2 -15     5529.67     4911.32    324.67 o 
  -6   2 -15      470.81      619.40    201.25 o 
  -4   2 -15     3975.81     3962.57    328.95 o 
  -2   2 -15     2510.18     2347.38    262.10 o 
   0   2 -15     6506.69     6530.57    307.29 o 
   2   2 -15     6203.00     5816.02    282.91 o 
   4   2 -15     9260.71     9007.35    320.16 o 
   6   2 -15     2970.53     2445.60    151.54 o 
   8   2 -15    25023.82    24989.88   1099.40 o 
  10   2 -15    11808.29    11505.35    303.44 o 
  12   2 -15     9034.04     8653.04    210.07 o 
  14   2 -15     1990.81     2015.62    118.74 o 
  16   2 -15     7448.93     7754.41    190.66 o 
  18   2 -15     9717.85     9802.22    236.99 o 
  20   2 -15    28886.55    28179.55    490.10 o 
  22   2 -15     4914.19     5086.53    167.63 o 
  24   2 -15    16387.71    16797.70    398.59 o 
  26   2 -15    12764.22    12549.80    347.79 o 
  28   2 -15    17573.70    17900.22    399.05 o 
  30   2 -15     1682.26     2130.00    239.22 o 
  32   2 -15     3389.93     3815.92    283.63 o 
  34   2 -15      386.35      249.59    196.06 o 
  36   2 -15     2018.63     2163.26    275.15 o 
  38   2 -15     2027.21     2415.75    310.56 o 
  40   2 -15     3136.75     3678.58    613.06 o 
  42   2 -15     2217.84     2780.65    364.04 o 
 -17   3 -15     1378.86     2842.73    530.72 o 
 -15   3 -15     1535.21     1483.63    317.18 o 
 -13   3 -15     1857.53     1961.70    300.12 o 
 -11   3 -15     3996.41     4075.06    360.74 o 
  -9   3 -15     5955.93     6353.78    374.95 o 
  -7   3 -15     2982.91     3524.57    277.54 o 
  -5   3 -15     5202.29     4973.52    312.43 o 
  -3   3 -15     6276.49     6149.27    325.37 o 
  -1   3 -15     2385.19     2678.95    248.65 o 
   1   3 -15     3675.20     3385.07    231.73 o 
   3   3 -15     2018.79     2071.82    163.15 o 
   5   3 -15      893.31      748.52    119.60 o 
   7   3 -15     8373.17     7843.98    517.99 o 
   9   3 -15     8192.62     8639.98    212.92 o 
  11   3 -15    22078.02    21816.86    314.40 o 
  13   3 -15    22546.50    22747.18    562.70 o 
  15   3 -15    15979.30    15914.69    273.11 o 
  17   3 -15    29184.97    30233.90    475.63 o 
  19   3 -15    16826.23    16415.12    411.17 o 
  21   3 -15     8740.36     8741.58    221.42 o 
  23   3 -15      865.71      727.14    105.87 o 
  25   3 -15       84.50       -5.93     90.52 o 
  27   3 -15     4995.10     4443.72    225.92 o 
  29   3 -15      870.26      700.56    145.99 o 
  31   3 -15     3560.55     3650.78    225.91 o 
  33   3 -15     8169.01     7808.08    373.86 o 
  35   3 -15     6421.67     7130.57    461.83 o 
  37   3 -15     6760.61     6068.57    374.54 o 
  39   3 -15     4906.20     4698.97    358.46 o 
  41   3 -15     2789.56     3166.75    484.66 o 
  43   3 -15     2654.04     2941.38    544.58 o 
 -16   4 -15     1696.74     1945.21    356.06 o 
 -14   4 -15      623.14      769.84    283.26 o 
 -12   4 -15     1233.32     1906.09    309.55 o 
 -10   4 -15      974.72     1445.47    453.68 o 
  -8   4 -15     1720.30     1933.43    286.56 o 
  -6   4 -15      792.93      823.58    207.29 o 
  -4   4 -15      935.02      939.22    198.36 o 
  -2   4 -15     1058.12      714.23    260.06 o 
   0   4 -15      804.88      720.00    175.53 o 
   2   4 -15     1917.50     1728.82    160.72 o 
   4   4 -15     2099.42     2139.05    169.06 o 
   6   4 -15     7770.36     8029.79    221.90 o 
   8   4 -15     2009.99     1938.60    134.39 o 
  10   4 -15     6365.31     6067.00    215.34 o 
  12   4 -15      347.88      237.37     86.21 o 
  14   4 -15     4346.00     4613.66    173.86 o 
  16   4 -15     2913.94     2894.98    152.66 o 
  18   4 -15     2322.00     2363.30    143.57 o 
  20   4 -15    10835.40    10680.32    249.99 o 
  22   4 -15     6114.57     5784.28    201.53 o 
  24   4 -15     4605.91     4402.78    188.97 o 
  26   4 -15     5223.28     4763.13    200.50 o 
  28   4 -15     2778.81     2866.36    182.13 o 
  30   4 -15     4438.13     4516.31    250.03 o 
  32   4 -15      910.48      813.21    181.52 o 
  34   4 -15      927.81      785.96    185.39 o 
  36   4 -15     2091.49     2107.56    500.96 o 
  38   4 -15     1001.71      544.93    258.02 o 
  40   4 -15     1144.94      557.09    263.96 o 
  42   4 -15      948.88     1355.35    323.75 o 
 -15   5 -15        8.14      194.03    408.43 o 
 -13   5 -15      344.94      108.93    262.17 o 
 -11   5 -15      249.52      106.99    243.19 o 
  -9   5 -15      590.40      491.64    241.33 o 
  -7   5 -15      610.51      676.36    231.44 o 
  -5   5 -15     2213.36     2054.82    271.15 o 
  -3   5 -15      399.31      484.23    197.43 o 
  -1   5 -15      505.07      430.34    141.52 o 
   1   5 -15     1344.71     1457.91    150.40 o 
   3   5 -15     2649.17     2917.14    175.50 o 
   5   5 -15     1026.29     1115.09    131.24 o 
   7   5 -15     3174.86     3058.69    166.99 o 
   9   5 -15     2291.29     2229.55    150.02 o 
  11   5 -15      797.66      711.42    111.15 o 
  13   5 -15     1846.53     1709.18    137.20 o 
  15   5 -15     2005.39     1968.13    144.34 o 
  17   5 -15     3758.79     3752.53    177.11 o 
  19   5 -15      696.75      653.54    115.73 o 
  21   5 -15      257.70      231.10    102.81 o 
  23   5 -15        3.56      151.31    107.66 o 
  25   5 -15      979.20     1046.96    141.15 o 
  27   5 -15      741.78      713.59    138.75 o 
  29   5 -15      408.96      533.14    159.54 o 
  31   5 -15       74.42       40.78    158.91 o 
  33   5 -15      471.58      234.65    218.15 o 
  35   5 -15      209.42      215.66    229.13 o 
  37   5 -15       97.76       85.85    225.41 o 
  39   5 -15      460.37      931.82    450.83 o 
  41   5 -15      144.80      244.57    410.06 o 
  -6   6 -15     1942.08     1825.32    423.11 o 
  -4   6 -15      940.28      774.72    227.41 o 
  -2   6 -15       96.76     -120.37    175.37 o 
   0   6 -15       85.04       31.77    254.76 o 
   2   6 -15      533.36      510.71    198.84 o 
   4   6 -15      512.74      606.33    179.06 o 
   6   6 -15     4524.36     4283.66    446.34 o 
   8   6 -15     1073.99     1014.89    206.47 o 
  10   6 -15     5633.42     5937.78    382.75 o 
  12   6 -15     2551.89     2824.33    256.92 o 
  14   6 -15     5150.73     4635.10    286.21 o 
  16   6 -15      848.22      781.73    197.36 o 
  18   6 -15     2528.02     2940.85    291.45 o 
  20   6 -15     2813.78     2982.46    276.99 o 
  22   6 -15     5713.07     5719.38    333.45 o 
  24   6 -15      119.83       25.64    169.44 o 
  26   6 -15     2148.61     2185.74    267.06 o 
  28   6 -15     1368.30     1169.57    240.81 o 
  30   6 -15     2469.10     3056.17    310.38 o 
  32   6 -15     1309.38     1137.58    449.60 o 
  34   6 -15     1253.81     1446.23    418.22 o 
  36   6 -15      146.36      -36.69    349.74 o 
  -9   7 -15     1300.16     1928.04    491.59 o 
  -7   7 -15     1400.39     2021.79    478.54 o 
  -5   7 -15     1320.91     1473.13    279.33 o 
  -3   7 -15     1565.45     1395.55    274.93 o 
  -1   7 -15     2093.44     2717.94    432.48 o 
   1   7 -15     2644.47     3000.69    307.54 o 
   3   7 -15     7660.27     7590.03    403.37 o 
   5   7 -15     1531.72     1225.83    225.82 o 
   7   7 -15     5477.09     5426.01    452.46 o 
   9   7 -15     3399.37     3366.36    300.89 o 
  11   7 -15     4252.05     3987.05    304.01 o 
  13   7 -15     4619.07     4425.19    325.28 o 
  15   7 -15     6895.59     6873.82    575.15 o 
  17   7 -15     2724.78     2585.17    283.41 o 
  19   7 -15     4828.01     4470.07    327.79 o 
  21   7 -15     9347.38     8724.98    407.25 o 
  23   7 -15      843.61      995.42    228.68 o 
  25   7 -15     4499.64     4482.90    347.54 o 
  27   7 -15     4532.20     4939.86    424.33 o 
  29   7 -15     3824.38     3653.92    349.09 o 
  31   7 -15     2291.56     2388.26    336.65 o 
  33   7 -15     2725.72     3173.49    371.62 o 
  35   7 -15     2916.41     2916.92    564.96 o 
  -6   8 -15      726.38      838.06    418.22 o 
  -4   8 -15      351.28      640.77    266.85 o 
  -2   8 -15     2262.86     2207.87    339.14 o 
   0   8 -15     3061.61     3009.38    345.25 o 
   2   8 -15     3279.41     4314.94    380.30 o 
   4   8 -15     3127.92     3583.18    465.91 o 
   6   8 -15     2501.27     2783.60    314.37 o 
   8   8 -15     3634.09     3330.08    370.12 o 
  10   8 -15     2190.56     2715.50    311.97 o 
  12   8 -15     1949.98     1755.71    272.09 o 
  14   8 -15      838.00      766.25    227.37 o 
  16   8 -15     1503.36     1715.47    282.17 o 
  18   8 -15     1694.84     1882.10    279.06 o 
  20   8 -15     2859.03     2692.66    318.05 o 
  22   8 -15     1784.51     2065.08    302.64 o 
  24   8 -15     5961.12     6079.98    398.24 o 
  26   8 -15     5140.55     4860.03    387.64 o 
  28   8 -15     2802.21     3324.72    615.91 o 
  30   8 -15     1782.93     1810.67    321.64 o 
  32   8 -15     1257.43     1840.81    495.66 o 
  34   8 -15      496.63      277.18    436.15 o 
  -3   9 -15      797.76      645.67    433.71 o 
  -1   9 -15      685.11      904.91    463.87 o 
   1   9 -15      788.89      520.94    369.30 o 
   3   9 -15      626.36      630.92    287.70 o 
   5   9 -15      263.03      626.73    264.18 o 
   7   9 -15       12.29     -171.93    223.54 o 
   9   9 -15     2114.68     2538.33    582.49 o 
  11   9 -15     1297.05     2050.24    564.55 o 
  13   9 -15     2356.86     2355.39    307.90 o 
  15   9 -15     1329.55     1477.76    287.89 o 
  17   9 -15     3984.62     4273.01    361.10 o 
  19   9 -15     1149.20     1272.13    600.42 o 
  21   9 -15      480.47      737.79    282.08 o 
  23   9 -15       69.44      144.12    261.64 o 
  25   9 -15       21.92      -81.99    265.10 o 
  27   9 -15      163.71      -70.11    405.17 o 
  29   9 -15      575.22      830.73    454.90 o 
   8  10 -15      327.12      499.74    375.82 o 
  10  10 -15      220.43      260.16    283.57 o 
  12  10 -15      120.54      213.12    410.47 o 
  14  10 -15       19.43      133.21    290.12 o 
  16  10 -15        5.94     -224.81    320.80 o 
  18  10 -15      240.45      776.92    410.06 o 
 -18   0 -14     1079.05     1110.35    423.11 o 
 -16   0 -14     2783.13     2852.52    507.08 o 
 -14   0 -14     5337.31     4931.37    494.03 o 
 -12   0 -14     9153.65     9645.08    622.84 o 
 -10   0 -14     8334.48     7639.59    528.27 o 
  -8   0 -14     3472.29     3406.88    401.10 o 
  -6   0 -14     7523.92     6366.19    471.21 o 
  -4   0 -14     6157.23     5944.71    428.00 o 
  -2   0 -14    13997.19    13268.00    569.04 o 
   0   0 -14     9957.49     9705.41    476.10 o 
   2   0 -14     8727.10     7819.76    415.77 o 
   4   0 -14     9540.29     8628.48    429.63 o 
   6   0 -14    18077.01    18586.61    580.45 o 
   8   0 -14     1421.92      975.02    193.21 o 
  10   0 -14    71382.73    71360.94   1037.80 o 
  12   0 -14    16188.25    14451.88    299.06 o 
  14   0 -14    17955.57    18940.70    266.00 o 
  16   0 -14     6365.03     6195.45    444.73 o 
  18   0 -14     5874.40     5921.94    626.10 o 
  20   0 -14     2898.66     2618.54    262.51 o 
  22   0 -14     5468.90     5011.27    346.48 o 
  24   0 -14     7068.59     7355.08    419.03 o 
  26   0 -14    11913.04    12402.21    559.25 o 
  28   0 -14     1801.30     2126.14    312.24 o 
  30   0 -14     4821.46     4673.76    405.99 o 
  32   0 -14      215.77      194.03    245.39 o 
  34   0 -14    22237.64    22559.26    851.92 o 
  36   0 -14     9608.37     9440.46    609.80 o 
  38   0 -14     4687.98     5432.75    511.97 o 
  40   0 -14     2349.75     2265.55    441.04 o 
  42   0 -14     4256.19     5061.81    580.45 o 
 -19   1 -14     1828.43     1591.34    497.30 o 
 -17   1 -14     3242.05     3146.79    346.53 o 
 -15   1 -14     2855.10     2618.65    319.00 o 
 -13   1 -14     2160.07     2223.64    298.37 o 
 -11   1 -14     1480.20     1811.15    259.67 o 
  -9   1 -14     1386.35     1118.11    212.52 o 
  -7   1 -14      678.68      287.38    227.04 o 
  -5   1 -14     5536.15     5306.60    292.54 o 
  -3   1 -14    17041.43    15822.95    452.41 o 
  -1   1 -14     4352.15     4175.07    258.16 o 
   1   1 -14    11095.29    11045.07    494.44 o 
   3   1 -14    23145.37    21855.71    465.78 o 
   5   1 -14    11207.14    10091.01    668.49 o 
   7   1 -14     7498.81     7268.11    257.55 o 
   9   1 -14    17526.68    18729.79    459.37 o 
  11   1 -14      401.12      316.34     79.63 o 
  13   1 -14    12552.25    13307.91    260.99 o 
  15   1 -14     7407.44     7210.03    210.98 o 
  17   1 -14     4540.92     4141.24    139.88 o 
  19   1 -14     7263.13     7222.10    267.11 o 
  21   1 -14     8952.96     9558.25    518.10 o 
  23   1 -14     8095.54     7880.21    244.81 o 
  25   1 -14    12951.07    12809.31    388.96 o 
  27   1 -14     6699.68     6181.65    298.74 o 
  29   1 -14     6493.93     6972.83    319.34 o 
  31   1 -14     2266.16     2218.81    245.33 o 
  33   1 -14      780.13      770.83    208.06 o 
  35   1 -14     2937.44     3007.48    296.29 o 
  37   1 -14     3300.14     3470.70    523.79 o 
  39   1 -14     2379.06     2579.32    317.13 o 
  41   1 -14     3423.34     3897.48    701.92 o 
  43   1 -14     1600.47     1549.93    308.14 o 
 -18   2 -14       53.61      303.38    277.83 o 
 -16   2 -14      640.18      302.64    239.66 o 
 -14   2 -14      528.60      386.05    234.50 o 
 -12   2 -14      135.20      231.13    208.09 o 
 -10   2 -14       99.07       -3.84    167.72 o 
  -8   2 -14     4492.60     4146.11    297.08 o 
  -6   2 -14     3404.82     3508.18    265.68 o 
  -4   2 -14      274.56      302.76    154.11 o 
  -2   2 -14     5404.99     5106.40    327.73 o 
   0   2 -14     2322.55     2286.21    212.26 o 
   2   2 -14      221.21       26.83    116.75 o 
   4   2 -14     4644.93     4624.94    179.70 o 
   6   2 -14     8339.32     8522.53    225.47 o 
   8   2 -14    18807.38    19856.87    819.51 o 
  10   2 -14     2005.82     2055.70    118.56 o 
  12   2 -14     2677.43     2694.77    125.63 o 
  14   2 -14     4068.92     3865.75    141.47 o 
  16   2 -14     7183.71     7281.33    179.42 o 
  18   2 -14     7575.92     7586.14    185.19 o 
  20   2 -14     3650.48     3553.00    143.82 o 
  22   2 -14     6177.80     6242.01    184.50 o 
  24   2 -14     4164.75     4292.15    161.50 o 
  26   2 -14     7444.57     7292.60    255.55 o 
  28   2 -14     6369.60     5767.37    544.58 o 
  30   2 -14     1598.61     2070.05    238.30 o 
  32   2 -14      767.23      796.71    199.67 o 
  34   2 -14      618.11      661.61    222.56 o 
  36   2 -14      396.12      438.24    212.64 o 
  38   2 -14     1408.57     1157.11    254.99 o 
  40   2 -14     1425.04     2073.80    319.32 o 
  42   2 -14     1714.33     2123.60    334.50 o 
 -17   3 -14      196.24        1.52    269.60 o 
 -15   3 -14      256.61      239.18    231.48 o 
 -13   3 -14     1033.96     1027.25    263.59 o 
 -11   3 -14     1164.74      779.43    234.60 o 
  -9   3 -14      410.56      427.31    192.99 o 
  -7   3 -14      610.72      438.99    191.83 o 
  -5   3 -14     1395.92     1147.21    200.55 o 
  -3   3 -14        6.90       75.91    145.21 o 
  -1   3 -14     1586.69     1762.94    198.79 o 
   1   3 -14     1872.21     2000.24    210.90 o 
   3   3 -14      528.98      486.84    105.06 o 
   5   3 -14     1999.41     1969.01    144.79 o 
   7   3 -14     4743.83     4587.76    161.00 o 
   9   3 -14       23.77       81.96     70.73 o 
  11   3 -14     9935.74     9573.73    210.58 o 
  13   3 -14      511.46      564.30     84.08 o 
  15   3 -14     4298.79     4297.44    248.99 o 
  17   3 -14      881.50      721.52     96.15 o 
  19   3 -14     3001.94     2958.65    142.54 o 
  21   3 -14     1073.41      955.89    131.21 o 
  23   3 -14      331.38      262.79     91.87 o 
  25   3 -14      141.09       52.34     94.26 o 
  27   3 -14     1075.03      992.05    128.85 o 
  29   3 -14     2626.84     3017.44    201.51 o 
  31   3 -14      541.61      577.44    157.02 o 
  33   3 -14      981.50     1091.38    234.31 o 
  35   3 -14      574.93      852.86    297.56 o 
  37   3 -14     1176.33      866.42    252.25 o 
  39   3 -14     1297.45     1078.11    270.47 o 
  41   3 -14      120.42      214.85    271.25 o 
  43   3 -14      904.31     1442.97    473.65 o 
 -18   4 -14      498.16      677.74    296.50 o 
 -16   4 -14      319.66      258.01    250.53 o 
 -14   4 -14      369.20      429.03    241.53 o 
 -12   4 -14     1208.67     1070.96    254.78 o 
 -10   4 -14     3056.47     2941.60    321.20 o 
  -8   4 -14     6056.57     6219.99    347.79 o 
  -6   4 -14     9999.54    10051.20    405.25 o 
  -4   4 -14     3722.46     3819.50    277.53 o 
  -2   4 -14     2877.25     2505.16    322.64 o 
   0   4 -14     4475.62     4323.65    206.98 o 
   2   4 -14     8240.29     7941.20    255.25 o 
   4   4 -14     4315.77     4269.62    173.96 o 
   6   4 -14     4860.43     4511.95    168.45 o 
   8   4 -14      441.59      268.74     85.79 o 
  10   4 -14     3313.33     3238.94    149.63 o 
  12   4 -14      411.97      326.57     87.06 o 
  14   4 -14     3060.93     2938.90    176.74 o 
  16   4 -14    17170.86    17093.88    286.97 o 
  18   4 -14    12391.33    12180.61    252.44 o 
  20   4 -14    10225.06    10184.89    297.94 o 
  22   4 -14     7621.16     7540.81    228.40 o 
  24   4 -14     8736.81     8871.23    358.37 o 
  26   4 -14     3345.24     3416.83    178.85 o 
  28   4 -14     5560.53     5773.06    221.40 o 
  30   4 -14     2336.84     2577.40    218.97 o 
  32   4 -14      804.76      860.32    170.82 o 
  34   4 -14     2867.01     2792.19    246.42 o 
  36   4 -14     2193.67     2386.29    657.08 o 
  38   4 -14     2295.58     2199.00    321.95 o 
  40   4 -14     1041.06      347.41    260.38 o 
  42   4 -14      561.98      791.33    410.06 o 
 -17   5 -14      553.73      107.61    448.38 o 
 -15   5 -14     1955.03     1984.01    337.96 o 
 -13   5 -14     1617.79     1781.54    315.28 o 
 -11   5 -14     1199.79     1020.24    253.05 o 
  -9   5 -14     1016.83      677.51    238.07 o 
  -7   5 -14     3946.98     4221.97    319.34 o 
  -5   5 -14      799.81     1034.72    181.98 o 
  -3   5 -14     3913.88     3611.48    224.82 o 
  -1   5 -14     6207.02     5942.28    252.38 o 
   1   5 -14     9064.49     8548.16    241.82 o 
   3   5 -14     4060.91     3946.15    178.14 o 
   5   5 -14     9697.50     9222.70    238.13 o 
   7   5 -14     1049.35      901.03    115.74 o 
   9   5 -14      892.25      996.76    117.01 o 
  11   5 -14      937.79      889.27    113.56 o 
  13   5 -14     1878.81     1978.83    138.17 o 
  15   5 -14     1801.65     2037.19    140.28 o 
  17   5 -14    16628.69    17039.83    502.41 o 
  19   5 -14     9492.67     9471.50    239.66 o 
  21   5 -14    15396.41    15557.44    435.49 o 
  23   5 -14    21805.30    21862.47    518.10 o 
  25   5 -14     9748.62     9671.33    264.42 o 
  27   5 -14     9457.92     9404.78    402.66 o 
  29   5 -14     5008.35     5100.36    275.03 o 
  31   5 -14     5409.50     5374.31    282.05 o 
  33   5 -14     2990.13     2373.04    291.20 o 
  35   5 -14     1562.71     1790.60    283.17 o 
  37   5 -14     1977.98     1901.95    432.08 o 
  39   5 -14     1639.40     1481.29    432.89 o 
  41   5 -14     2591.97     3227.53    598.38 o 
  -6   6 -14     4526.50     4363.26    372.97 o 
  -4   6 -14     1756.78     1644.19    254.53 o 
  -2   6 -14       87.06      238.58    181.28 o 
   0   6 -14      575.11      333.72    277.59 o 
   2   6 -14     3144.50     3304.75    277.53 o 
   4   6 -14     2803.70     2965.73    256.29 o 
   6   6 -14     1201.79     1175.53    208.46 o 
   8   6 -14    11407.92    10941.14    395.79 o 
  10   6 -14     7723.72     7092.15    334.07 o 
  12   6 -14     8804.80     8514.73    360.00 o 
  14   6 -14    13270.50    12811.85    428.81 o 
  16   6 -14    10289.72     9609.58    379.15 o 
  18   6 -14     6842.68     7038.78    483.44 o 
  20   6 -14     2309.34     2402.23    242.69 o 
  22   6 -14     2527.95     2544.89    261.99 o 
  24   6 -14       25.33      -44.88    171.21 o 
  26   6 -14     2716.74     2900.55    282.32 o 
  28   6 -14     4406.61     3978.20    319.13 o 
  30   6 -14     4768.31     5073.65    356.50 o 
  32   6 -14     7375.42     6999.18    410.06 o 
  34   6 -14     4079.43     4275.92    540.50 o 
  36   6 -14     2332.43     2096.79    496.48 o 
 -11   7 -14      280.10      336.69    419.85 o 
  -9   7 -14       36.17      -10.60    340.77 o 
  -7   7 -14       87.51      164.24    245.28 o 
  -5   7 -14       20.94     -166.66    198.82 o 
  -3   7 -14     1056.55      967.69    238.25 o 
  -1   7 -14      303.29       22.80    194.95 o 
   1   7 -14      393.62       66.54    174.58 o 
   3   7 -14      857.62      901.71    229.95 o 
   5   7 -14      769.78      658.40    192.45 o 
   7   7 -14     1384.38     1545.62    234.00 o 
   9   7 -14     2951.74     2860.27    284.52 o 
  11   7 -14     2234.78     2085.34    258.25 o 
  13   7 -14      499.12      571.66    187.08 o 
  15   7 -14      331.38      366.46    189.97 o 
  17   7 -14     3244.61     3193.83    438.60 o 
  19   7 -14      197.85      405.52    189.87 o 
  21   7 -14      286.67      203.91    203.95 o 
  23   7 -14     2613.08     2640.21    285.81 o 
  25   7 -14      210.58      345.20    200.36 o 
  27   7 -14     1610.41     2046.38    275.40 o 
  29   7 -14      681.33      705.87    372.56 o 
  31   7 -14      221.13      492.23    252.69 o 
  33   7 -14       38.55       88.14    286.15 o 
  35   7 -14      429.15      560.17    440.64 o 
  -8   8 -14       69.58     -133.70    404.36 o 
  -6   8 -14       57.37      -31.68    267.32 o 
  -4   8 -14       21.46       71.59    253.13 o 
  -2   8 -14      151.44      -80.99    245.79 o 
   0   8 -14     1180.65     1224.68    270.93 o 
   2   8 -14      245.28       12.27    191.38 o 
   4   8 -14      192.43      524.51    223.07 o 
   6   8 -14       49.54      -19.28    197.87 o 
   8   8 -14     3416.61     3402.03    304.44 o 
  10   8 -14      877.85      916.00    225.18 o 
  12   8 -14     2291.65     2005.55    275.50 o 
  14   8 -14      661.49      488.54    218.29 o 
  16   8 -14      332.73      612.78    253.54 o 
  18   8 -14      224.87      217.48    201.93 o 
  20   8 -14     1589.08     1793.60    276.67 o 
  22   8 -14      312.68      227.97    275.96 o 
  24   8 -14       85.94      -90.03    331.39 o 
  26   8 -14      786.99      934.06    272.88 o 
  28   8 -14      487.89      452.52    265.35 o 
  30   8 -14      131.46      169.42    275.28 o 
  32   8 -14      777.05      486.70    451.64 o 
  34   8 -14      206.27      229.08    428.00 o 
  -5   9 -14     1044.45     1231.82    421.48 o 
  -3   9 -14     1001.99     1174.22    302.85 o 
  -1   9 -14     3018.13     3019.38    379.65 o 
   1   9 -14     1145.77      905.45    622.84 o 
   3   9 -14      766.21      216.17    239.12 o 
   5   9 -14      104.39      198.00    239.98 o 
   7   9 -14     1216.57     1661.62    291.40 o 
   9   9 -14     1433.84     1243.83    274.98 o 
  11   9 -14     2783.70     3170.35    539.69 o 
  13   9 -14     1937.59     2195.54    309.13 o 
  15   9 -14     2261.14     1894.71    297.55 o 
  17   9 -14     2167.14     2349.95    326.36 o 
  19   9 -14      948.97      906.51    270.07 o 
  21   9 -14      634.49      559.62    245.18 o 
  23   9 -14     2295.69     2340.35    342.92 o 
  25   9 -14      403.10      -15.34    274.04 o 
  27   9 -14     2887.46     2719.00    379.61 o 
  29   9 -14      658.78      711.70    464.69 o 
   4  10 -14     1295.82     1278.29    471.21 o 
   6  10 -14     2256.39     2603.23    358.27 o 
   8  10 -14      822.62      703.42    288.16 o 
  10  10 -14     1894.51     1943.00    707.22 o 
  12  10 -14     3442.09     3103.51    366.65 o 
  14  10 -14     3615.00     3735.09    815.65 o 
  16  10 -14     3344.81     3251.92    386.34 o 
  18  10 -14     3634.94     4504.95    407.19 o 
  20  10 -14     2508.39     3102.80    563.33 o 
 -19   1 -13      544.32      224.22    279.63 o 
 -17   1 -13      801.89      523.91    237.98 o 
 -15   1 -13      825.24      810.11    359.93 o 
 -13   1 -13     1044.93      878.45    238.09 o 
 -11   1 -13      423.95      674.28    199.99 o 
  -9   1 -13     5293.92     4838.17    313.82 o 
  -7   1 -13    12714.45    12048.93    662.38 o 
  -5   1 -13    10552.47    10551.38    378.42 o 
  -3   1 -13     2989.40     2940.00    225.64 o 
  -1   1 -13     7921.69     7441.13    299.52 o 
   1   1 -13     2452.80     2289.80    190.55 o 
   3   1 -13     2271.40     1993.33    146.82 o 
   5   1 -13    11810.72    12327.88    237.98 o 
   7   1 -13     4057.50     3993.18    147.27 o 
   9   1 -13     7972.10     7695.34    329.28 o 
  11   1 -13    19744.61    19479.35    295.34 o 
  13   1 -13      427.84      455.32     69.16 o 
  15   1 -13    18269.53    18302.69    182.91 o 
  17   1 -13     8548.11     8446.78    267.93 o 
  19   1 -13     6397.53     6005.46    158.37 o 
  21   1 -13    12985.03    13043.94    225.14 o 
  23   1 -13    11118.13    11750.04    629.31 o 
  25   1 -13     7186.10     7431.96    306.67 o 
  27   1 -13     6779.75     6549.55    441.04 o 
  29   1 -13     1117.28     1231.97    216.85 o 
  31   1 -13      152.04      182.79    229.08 o 
  33   1 -13      269.05      231.12    172.11 o 
  35   1 -13     1350.20     1241.17    233.43 o 
  37   1 -13      228.92      484.26    208.53 o 
  39   1 -13      103.17      202.23    233.73 o 
  41   1 -13      880.01      783.23    276.31 o 
  43   1 -13      367.23      225.39    284.40 o 
 -20   2 -13     1276.28      835.63    302.43 o 
 -18   2 -13     3010.33     3511.07    380.13 o 
 -16   2 -13     3013.18     2712.56    333.32 o 
 -14   2 -13     1563.38     1748.01    273.40 o 
 -12   2 -13     1145.43     1072.66    239.22 o 
 -10   2 -13     2844.60     3040.52    291.63 o 
  -8   2 -13     1376.18     1360.77    215.05 o 
  -6   2 -13    11241.26    11223.95    396.24 o 
  -4   2 -13     2245.04     2360.89    209.17 o 
  -2   2 -13    14395.34    13701.18   1032.09 o 
   0   2 -13     6650.43     6249.66    203.20 o 
   2   2 -13    12709.89    12827.35    376.91 o 
   4   2 -13     8534.78     8604.57    405.70 o 
   6   2 -13     3282.35     2999.50    175.30 o 
   8   2 -13    11115.24    10566.21    243.05 o 
  10   2 -13     9729.84     9999.12    195.78 o 
  12   2 -13    14065.86    15300.81    236.96 o 
  14   2 -13    16701.14    17631.34    254.72 o 
  16   2 -13    10319.34    10450.85    336.30 o 
  18   2 -13    14925.61    15519.46    246.33 o 
  20   2 -13    20117.84    20914.21    756.97 o 
  22   2 -13    20336.49    20111.19    448.20 o 
  24   2 -13     7301.32     7210.88    200.06 o 
  26   2 -13     5558.90     5852.36    194.00 o 
  28   2 -13     6605.06     6567.79    314.75 o 
  30   2 -13    11000.48    11408.58    410.36 o 
  32   2 -13     4295.27     4670.14    309.85 o 
  34   2 -13     3670.70     4188.94    297.43 o 
  36   2 -13     2566.48     3077.95    307.47 o 
  38   2 -13     3220.65     3576.57    337.47 o 
  40   2 -13     2974.94     2407.21    317.70 o 
  42   2 -13     3005.68     3499.87    616.73 o 
 -19   3 -13      295.34      461.07    281.01 o 
 -17   3 -13     2555.84     2157.10    321.79 o 
 -15   3 -13     4008.03     3954.31    373.38 o 
 -13   3 -13     5803.74     5155.42    372.16 o 
 -11   3 -13     5948.60     5762.10    344.11 o 
  -9   3 -13    14484.94    13382.59    463.18 o 
  -7   3 -13     1986.84     1680.09    220.41 o 
  -5   3 -13     7265.18     7298.88    322.79 o 
  -3   3 -13     1165.33     1053.44    140.90 o 
  -1   3 -13     1686.79     1805.37    149.69 o 
   1   3 -13     2191.35     2147.84    149.73 o 
   3   3 -13     7763.70     7456.72    220.03 o 
   5   3 -13      418.73      242.67     87.35 o 
   7   3 -13    20269.21    21059.51    546.57 o 
   9   3 -13    31263.04    30641.88    692.01 o 
  11   3 -13    29039.61    27973.26    673.89 o 
  13   3 -13    18681.17    19948.39    403.84 o 
  15   3 -13     7793.93     8350.40    194.36 o 
  17   3 -13     2263.31     2454.24    128.46 o 
  19   3 -13    13019.27    14109.58    271.35 o 
  21   3 -13     1901.55     2052.82    131.52 o 
  23   3 -13     1475.74     1417.63    124.89 o 
  25   3 -13     6096.33     6261.78    199.66 o 
  27   3 -13     9736.72     9661.03    251.83 o 
  29   3 -13    11620.86    11943.79    341.45 o 
  31   3 -13    14903.69    14585.74    472.89 o 
  33   3 -13    12013.54    12275.28    453.49 o 
  35   3 -13     4004.39     3819.53    333.02 o 
  37   3 -13     3019.67     3612.84    324.42 o 
  39   3 -13      730.87      928.23    261.70 o 
  41   3 -13     1206.79      869.15    299.83 o 
  43   3 -13     2568.41     1933.74    519.31 o 
 -18   4 -13     1013.13      903.64    313.01 o 
 -16   4 -13     1503.27     1435.47    284.74 o 
 -14   4 -13      995.32     1030.75    341.18 o 
 -12   4 -13     1898.62     1934.49    274.56 o 
 -10   4 -13     1709.70     1466.39    245.79 o 
  -8   4 -13     1878.12     1742.62    240.75 o 
  -6   4 -13     1977.43     1863.37    229.69 o 
  -4   4 -13     5615.61     5060.14    229.80 o 
  -2   4 -13     4219.77     3865.76    274.57 o 
   0   4 -13     4042.51     3782.53    193.61 o 
   2   4 -13     7434.52     6939.94    229.60 o 
   4   4 -13     6440.51     6892.35    195.76 o 
   6   4 -13      944.39      841.37    102.57 o 
   8   4 -13     4661.44     4637.39    162.84 o 
  10   4 -13      167.13      190.37     76.80 o 
  12   4 -13     2840.19     2809.69    138.29 o 
  14   4 -13    12085.34    12099.85    301.00 o 
  16   4 -13     8015.59     7782.24    201.12 o 
  18   4 -13     6700.01     6801.96    195.12 o 
  20   4 -13    10337.73    10991.79    242.56 o 
  22   4 -13     5581.10     5202.54    259.14 o 
  24   4 -13     3733.62     3379.95    221.45 o 
  26   4 -13     2712.53     2744.12    168.78 o 
  28   4 -13     5415.78     5519.75    216.22 o 
  30   4 -13     1048.79      994.20    143.17 o 
  32   4 -13      257.98      349.31    161.01 o 
  34   4 -13     2883.35     2390.87    281.44 o 
  36   4 -13      970.70     1100.84    265.17 o 
  38   4 -13     1383.13     1240.16    282.05 o 
  40   4 -13     1768.18     2371.71    632.62 o 
  42   4 -13     1021.61      816.87    444.30 o 
 -17   5 -13      127.81       74.45    328.13 o 
 -15   5 -13     1020.85      876.00    279.82 o 
 -13   5 -13        2.18      140.96    224.76 o 
 -11   5 -13      799.82      920.13    223.67 o 
  -9   5 -13      450.62      336.71    262.51 o 
  -7   5 -13      892.16      861.69    164.97 o 
  -5   5 -13      525.50      450.85    145.11 o 
  -3   5 -13      782.62      571.69    145.25 o 
  -1   5 -13      130.83      171.07    102.62 o 
   1   5 -13      301.95      311.99    110.22 o 
   3   5 -13     1914.85     2039.74    166.27 o 
   5   5 -13      820.61      776.60    176.03 o 
   7   5 -13       71.02      100.26     87.88 o 
   9   5 -13     3259.27     3251.18    155.14 o 
  11   5 -13      623.03      644.60    102.83 o 
  13   5 -13      457.08      364.85     92.01 o 
  15   5 -13     3179.00     3176.03    156.53 o 
  17   5 -13     4375.93     4363.12    171.48 o 
  19   5 -13      224.36      159.17     95.16 o 
  21   5 -13      394.79      422.14    112.56 o 
  23   5 -13      532.51      607.66    118.17 o 
  25   5 -13     2418.66     2393.79    168.17 o 
  27   5 -13     2859.34     2976.51    220.57 o 
  29   5 -13      622.88      538.28    157.19 o 
  31   5 -13      489.22      362.75    162.67 o 
  33   5 -13       34.31      -26.98    164.93 o 
  35   5 -13       53.91       57.88    226.70 o 
  37   5 -13     1206.68     1306.01    424.74 o 
  39   5 -13      289.62      412.51    414.14 o 
  41   5 -13      898.20     1341.88    477.73 o 
  -8   6 -13      567.01      578.82    322.83 o 
  -6   6 -13     2188.30     1778.32    257.83 o 
  -4   6 -13     2884.86     3043.91    293.66 o 
  -2   6 -13       66.26      -67.38    154.68 o 
   0   6 -13     2686.38     2607.97    295.93 o 
   2   6 -13     2344.82     2829.39    337.51 o 
   4   6 -13      811.19      842.31    181.99 o 
   6   6 -13     2603.19     2457.19    265.77 o 
   8   6 -13     1373.36      984.44    183.15 o 
  10   6 -13        3.12       29.59    149.67 o 
  12   6 -13      710.01      815.30    187.50 o 
  14   6 -13     5407.40     5034.71    292.48 o 
  16   6 -13     5605.67     5482.27    293.93 o 
  18   6 -13    11618.47    10909.36    392.79 o 
  20   6 -13     1559.83     1342.47    212.79 o 
  22   6 -13      394.02      117.43    164.50 o 
  24   6 -13      747.36      885.88    207.77 o 
  26   6 -13     2852.12     2936.60    281.59 o 
  28   6 -13     2296.31     2398.61    276.74 o 
  30   6 -13     1535.27     1377.36    259.06 o 
  32   6 -13     2974.21     3549.49    348.26 o 
  34   6 -13      759.70      910.84    256.41 o 
  36   6 -13     1421.52      969.32    435.34 o 
 -13   7 -13      978.55      554.36    414.14 o 
 -11   7 -13     2445.51     3025.25    364.50 o 
  -9   7 -13     1407.00     1325.94    296.78 o 
  -7   7 -13     5171.62     4950.27    380.71 o 
  -5   7 -13     8786.74     8812.33    839.70 o 
  -3   7 -13     1950.83     1929.31    409.66 o 
  -1   7 -13      693.34      928.39    219.30 o 
   1   7 -13     2205.40     2701.55    286.16 o 
   3   7 -13      987.38     1228.27    233.33 o 
   5   7 -13     2886.44     2859.16    268.91 o 
   7   7 -13     2761.03     2815.49    272.92 o 
   9   7 -13     3082.25     3048.60    409.25 o 
  11   7 -13     8641.50     8704.02    391.98 o 
  13   7 -13     9846.84     9542.44    624.88 o 
  15   7 -13    10209.45     9760.87    463.87 o 
  17   7 -13     4889.66     4704.00    318.48 o 
  19   7 -13     9667.83     9865.41    420.52 o 
  21   7 -13     3278.75     3138.46    615.10 o 
  23   7 -13     2148.42     2673.66    285.66 o 
  25   7 -13     6827.11     7104.81    417.81 o 
  27   7 -13     2093.57     2438.30    291.34 o 
  29   7 -13     3414.79     3690.55    355.40 o 
  31   7 -13     1610.43     1460.80    294.81 o 
  33   7 -13     2448.52     2215.56    334.01 o 
  35   7 -13     1696.25     1667.16    337.81 o 
 -10   8 -13      295.62      339.92    282.38 o 
  -8   8 -13     4572.28     4352.07    416.68 o 
  -6   8 -13     2961.87     3958.13    378.66 o 
  -4   8 -13     4096.78     4381.63    381.89 o 
  -2   8 -13     5585.70     5300.92    361.85 o 
   0   8 -13     8773.18     8554.84    450.01 o 
   2   8 -13     1975.86     2294.52    377.46 o 
   4   8 -13     1925.49     1746.04    281.38 o 
   6   8 -13     1483.97     1520.49    259.85 o 
   8   8 -13     1698.24     1651.69    272.70 o 
  10   8 -13     1732.04     1590.03    254.56 o 
  12   8 -13     3131.02     3544.67    303.39 o 
  14   8 -13     3411.29     3274.41    293.86 o 
  16   8 -13     2106.93     2095.58    325.69 o 
  18   8 -13     5368.62     4906.38    353.56 o 
  20   8 -13     5458.64     5421.05    364.81 o 
  22   8 -13     6074.64     5780.36    373.61 o 
  24   8 -13     4700.35     4568.15    362.76 o 
  26   8 -13     1738.42     1840.98    297.07 o 
  28   8 -13      677.76      634.71    262.51 o 
  30   8 -13      376.83      311.59    321.61 o 
  32   8 -13      931.64      509.74    358.70 o 
  34   8 -13     1209.52     1576.67    518.49 o 
  -7   9 -13      504.08      739.42    442.67 o 
  -5   9 -13      468.54      268.64    288.80 o 
  -3   9 -13      419.04      326.13    482.21 o 
  -1   9 -13      396.82      185.49    272.14 o 
   1   9 -13      431.92      476.54    252.11 o 
   3   9 -13     2377.47     2211.07    328.79 o 
   5   9 -13     2218.80     2489.13    326.82 o 
   7   9 -13     2288.79     2774.49    325.57 o 
   9   9 -13     2023.78     2106.07    360.34 o 
  11   9 -13     3223.54     3024.78    338.98 o 
  13   9 -13     1293.15     1463.49    278.39 o 
  15   9 -13     1190.22     1280.72    283.27 o 
  17   9 -13     1012.86     1087.69    282.65 o 
  19   9 -13       52.01      283.95    235.33 o 
  21   9 -13      535.86      652.86    261.25 o 
  23   9 -13      315.74      143.10    258.82 o 
  25   9 -13     1374.43     1185.71    278.13 o 
  27   9 -13     1086.77     1311.77    474.06 o 
  29   9 -13      392.23      232.34    448.38 o 
   2  10 -13      163.17       39.83    250.37 o 
   4  10 -13      368.98      189.01    259.95 o 
   6  10 -13      109.60      -43.39    265.70 o 
   8  10 -13      167.14      234.75    265.73 o 
  10  10 -13      159.12       91.67    249.74 o 
  12  10 -13      151.42       10.27    246.35 o 
  14  10 -13       75.76      -98.62    297.56 o 
  16  10 -13      267.05      262.03    279.59 o 
  18  10 -13        6.24       90.26    343.62 o 
  20  10 -13       87.74      149.37    256.73 o 
 -20   0 -12     1314.02     1070.41    395.39 o 
 -18   0 -12     1775.63     1738.90    402.73 o 
 -16   0 -12    11069.01     9844.00    630.18 o 
 -14   0 -12     7676.31     7748.84    549.47 o 
 -12   0 -12     5824.63     5351.22    463.87 o 
 -10   0 -12     4993.39     4972.14    439.41 o 
  -8   0 -12     9783.34     9607.58    529.90 o 
  -6   0 -12     1316.06     1407.10    257.62 o 
  -4   0 -12    22351.36    22349.75    689.69 o 
  -2   0 -12     8842.69     8895.06    446.75 o 
   0   0 -12    15357.95    14251.17    514.42 o 
   2   0 -12    11624.49    10694.29    432.08 o 
   4   0 -12    16962.58    16309.42   1014.56 o 
   6   0 -12     3383.17     3018.49    153.67 o 
   8   0 -12   138820.50   147761.12   2255.76 o 
  10   0 -12    84151.13    83752.19   3299.27 o 
  12   0 -12    10024.68     9188.47    789.56 o 
  14   0 -12      558.44      666.15     71.26 o 
  16   0 -12     2891.59     2732.61    337.92 o 
  18   0 -12     9087.66     9395.83    358.70 o 
  20   0 -12    18772.99    20713.17   1393.24 o 
  22   0 -12    14914.65    13982.15    521.75 o 
  24   0 -12     9608.88     9467.36    466.32 o 
  26   0 -12    40210.26    39629.53    928.56 o 
  28   0 -12    28751.49    27124.60    818.50 o 
  30   0 -12     4676.13     4873.49    421.48 o 
  32   0 -12    14502.63    13607.14    643.22 o 
  34   0 -12      138.67       74.19    216.85 o 
  36   0 -12     1773.34     1500.04    370.93 o 
  38   0 -12      338.64      167.94    285.33 o 
  40   0 -12      482.98      651.38    331.80 o 
  42   0 -12       95.82     -327.73    361.15 o 
 -21   1 -12     1219.98     1397.62    324.31 o 
 -19   1 -12     1925.88     2473.43    326.37 o 
 -17   1 -12     1142.77     1289.95    270.06 o 
 -15   1 -12      866.26      730.22    223.79 o 
 -13   1 -12      434.86      358.95    188.69 o 
 -11   1 -12     4767.36     4484.79    303.39 o 
  -9   1 -12     2622.95     2661.06    243.96 o 
  -7   1 -12     4897.83     4382.11    265.96 o 
  -5   1 -12     1101.94     1113.57    176.82 o 
  -3   1 -12    24563.84    22870.25    692.14 o 
  -1   1 -12    14673.22    14912.70    382.69 o 
   1   1 -12    20470.88    19108.06    315.20 o 
   3   1 -12    19490.91    18946.50    662.44 o 
   5   1 -12     9868.00     9756.34    247.78 o 
   7   1 -12     5794.35     5864.64    326.70 o 
   9   1 -12    24023.88    25762.00    353.83 o 
  11   1 -12    16503.29    17363.01    478.33 o 
  13   1 -12     2315.32     2083.73    105.67 o 
  15   1 -12    11939.87    11531.05    250.31 o 
  17   1 -12     4688.57     4533.40    159.80 o 
  19   1 -12     5494.98     5039.99    142.99 o 
  21   1 -12    15888.10    15848.65    260.28 o 
  23   1 -12    11512.17    11851.92    365.29 o 
  25   1 -12     6976.51     6729.76    562.11 o 
  27   1 -12     5338.99     5353.47    281.86 o 
  29   1 -12     4443.40     3681.44    256.21 o 
  31   1 -12     5855.70     5954.55    322.44 o 
  33   1 -12     5725.70     5313.48    320.52 o 
  35   1 -12     2975.06     3384.44    306.00 o 
  37   1 -12     5245.54     4507.52    346.16 o 
  39   1 -12     2169.30     2335.64    309.54 o 
  41   1 -12     1696.98     1468.00    434.52 o 
  43   1 -12     1484.62     1532.65    464.69 o 
 -20   2 -12      235.37      255.38    259.81 o 
 -18   2 -12      235.62      341.12    234.18 o 
 -16   2 -12      267.55      184.05    207.06 o 
 -14   2 -12     1029.08      850.09    223.07 o 
 -12   2 -12     2205.26     2249.66    268.86 o 
 -10   2 -12      878.52      851.23    189.85 o 
  -8   2 -12      786.08     1029.07    295.52 o 
  -6   2 -12    10380.36     9805.66    359.70 o 
  -4   2 -12       83.90      -52.60    120.68 o 
  -2   2 -12      771.23      691.61    118.63 o 
   0   2 -12     5780.87     6340.00    299.73 o 
   2   2 -12     1443.30     1891.85    130.62 o 
   4   2 -12     4256.39     4350.22    230.94 o 
   6   2 -12    15493.89    16062.33    852.70 o 
   8   2 -12     4032.45     3892.34    151.77 o 
  10   2 -12     6792.82     6305.59    165.36 o 
  12   2 -12      796.77      905.14     80.42 o 
  14   2 -12     7401.13     7523.68    277.58 o 
  16   2 -12     7203.21     7317.04    368.42 o 
  18   2 -12     3660.91     3541.52    133.73 o 
  20   2 -12     7959.20     7993.50    200.74 o 
  22   2 -12     2887.36     2976.64    137.65 o 
  24   2 -12     2130.59     2230.10    136.54 o 
  26   2 -12     1218.56     1362.85    124.96 o 
  28   2 -12     1986.50     2396.01    237.76 o 
  30   2 -12      830.21      948.28    229.49 o 
  32   2 -12      680.36      651.19    196.57 o 
  34   2 -12       86.20        3.97    184.84 o 
  36   2 -12     1073.39     1062.57    249.46 o 
  38   2 -12      649.81      463.86    237.19 o 
  40   2 -12      284.44      245.14    282.07 o 
  42   2 -12      427.07      702.86    305.76 o 
 -21   3 -12       76.19       33.97    274.91 o 
 -19   3 -12      483.50      306.98    258.71 o 
 -17   3 -12       27.18     -155.85    225.96 o 
 -15   3 -12      816.03      687.19    242.10 o 
 -13   3 -12      427.24      323.75    193.56 o 
 -11   3 -12     1722.44     1347.02    232.28 o 
  -9   3 -12      469.99      543.21    179.26 o 
  -7   3 -12     1946.00     1881.63    297.56 o 
  -5   3 -12     2713.48     2918.58    188.28 o 
  -3   3 -12      301.59      277.20    103.82 o 
  -1   3 -12     2513.69     2219.07    156.04 o 
   1   3 -12     5624.51     5140.21    192.50 o 
   3   3 -12     5645.63     6237.70    287.34 o 
   5   3 -12     1754.95     1636.00    123.92 o 
   7   3 -12     2002.63     1930.54    111.79 o 
   9   3 -12     5170.05     5026.35    210.39 o 
  11   3 -12     3766.97     3922.05    140.14 o 
  13   3 -12     6265.60     6415.27    236.63 o 
  15   3 -12     1109.05     1059.83     96.92 o 
  17   3 -12     3037.82     3289.21    139.51 o 
  19   3 -12     2758.21     2845.56    135.93 o 
  21   3 -12      102.32       37.55     76.82 o 
  23   3 -12     2995.53     3194.64    152.87 o 
  25   3 -12     2270.41     2532.52    150.33 o 
  27   3 -12      896.77     1080.79    126.80 o 
  29   3 -12     1799.22     2097.00    158.90 o 
  31   3 -12     1130.34     1315.21    221.79 o 
  33   3 -12     1844.56     1801.80    244.40 o 
  35   3 -12      493.98      784.99    220.47 o 
  37   3 -12      642.33      893.76    260.45 o 
  39   3 -12      162.10      -22.54    221.31 o 
  41   3 -12      938.97      443.86    464.69 o 
 -20   4 -12      179.79      165.41    306.30 o 
 -18   4 -12      839.39      615.40    284.61 o 
 -16   4 -12      742.68      376.98    248.56 o 
 -14   4 -12     3195.18     3359.62    331.64 o 
 -12   4 -12     3227.73     3234.05    307.25 o 
 -10   4 -12     5548.50     5107.34    473.25 o 
  -8   4 -12    12152.30    11103.87    450.52 o 
  -6   4 -12     6910.27     6722.65    260.41 o 
  -4   4 -12     3013.38     3160.57    193.29 o 
  -2   4 -12     5580.24     5356.04    214.94 o 
   0   4 -12     4404.70     4151.07    189.40 o 
   2   4 -12     2076.20     2187.65    149.54 o 
   4   4 -12     6494.08     6014.97    180.49 o 
   6   4 -12     2831.49     2675.80    129.91 o 
   8   4 -12     2544.45     2275.98    140.38 o 
  10   4 -12     7600.55     7547.93    186.35 o 
  12   4 -12     7760.72     7986.73    192.37 o 
  14   4 -12     5573.85     5413.22    183.92 o 
  16   4 -12     6461.53     6208.83    178.61 o 
  18   4 -12     4554.01     4973.74    171.43 o 
  20   4 -12     6288.34     6583.82    228.98 o 
  22   4 -12     6954.06     6890.04    251.34 o 
  24   4 -12    10145.68     9993.92    245.63 o 
  26   4 -12     2635.18     2652.08    166.64 o 
  28   4 -12     8683.95     8803.95    254.03 o 
  30   4 -12     1179.41     1129.46    148.14 o 
  32   4 -12     2636.39     2926.86    203.14 o 
  34   4 -12     1588.17     1314.77    278.81 o 
  36   4 -12      799.65      529.57    243.81 o 
  38   4 -12     1362.82     1126.37    280.03 o 
  40   4 -12      932.63      539.79    295.13 o 
 -19   5 -12      916.48      533.01    316.29 o 
 -17   5 -12     2295.36     2387.10    571.48 o 
 -15   5 -12     1128.21      541.78    457.76 o 
 -13   5 -12     1341.96     1356.84    253.36 o 
 -11   5 -12     1404.74     1126.49    238.00 o 
  -9   5 -12     5892.71     5609.44    273.08 o 
  -7   5 -12     3333.89     3351.91    223.54 o 
  -5   5 -12     3639.42     3052.56    212.13 o 
  -3   5 -12     9647.16     9081.87    278.97 o 
  -1   5 -12    14775.50    14217.69    289.25 o 
   1   5 -12    11174.37    10714.52    247.34 o 
   3   5 -12     8695.21     8119.67    213.63 o 
   5   5 -12     3047.97     3219.81    151.83 o 
   7   5 -12     4993.29     5048.42    171.11 o 
   9   5 -12       43.73       -8.12     78.79 o 
  11   5 -12      210.35      140.88     81.35 o 
  13   5 -12     3186.84     3035.15    146.08 o 
  15   5 -12     4144.43     3838.48    170.03 o 
  17   5 -12    16424.28    16313.36    282.79 o 
  19   5 -12    16600.80    16319.15    370.07 o 
  21   5 -12    16377.78    17150.92    307.84 o 
  23   5 -12     4601.77     4781.80    249.11 o 
  25   5 -12     5818.79     5697.23    215.06 o 
  27   5 -12     8493.33     8727.19    304.23 o 
  29   5 -12     3980.80     3699.09    237.10 o 
  31   5 -12     4726.52     4456.86    258.35 o 
  33   5 -12     3008.52     3610.61    266.33 o 
  35   5 -12     4317.83     4338.70    508.71 o 
  37   5 -12     2791.73     2586.75    494.03 o 
  39   5 -12     6968.80     7844.22    680.72 o 
  41   5 -12     1372.72     1216.34    511.97 o 
 -12   6 -12     2191.45     2528.87    442.67 o 
 -10   6 -12     4566.98     4663.16    497.30 o 
  -8   6 -12     3271.44     3719.93    463.06 o 
  -6   6 -12      599.17      667.75    207.49 o 
  -4   6 -12      170.81      125.06    165.70 o 
  -2   6 -12     3604.64     2974.96    257.98 o 
   0   6 -12      308.03      208.85    158.48 o 
   2   6 -12     6856.67     6313.82    318.96 o 
   4   6 -12     6019.16     6589.87    321.26 o 
   6   6 -12     7346.74     7244.71    503.82 o 
   8   6 -12     8187.79     8242.77    755.32 o 
  10   6 -12     6086.29     6412.55    312.71 o 
  12   6 -12     1668.70     1638.67    259.65 o 
  14   6 -12      611.10      636.85    165.84 o 
  16   6 -12     4418.32     4643.37    414.55 o 
  18   6 -12     1825.43     1617.72    214.68 o 
  20   6 -12     1239.88     1273.88    214.15 o 
  22   6 -12     1349.76     1245.78    216.10 o 
  24   6 -12     4173.21     4350.03    300.90 o 
  26   6 -12    12444.03    12980.66   1026.38 o 
  28   6 -12     6955.10     6788.68    573.93 o 
  30   6 -12     7699.63     7906.69    814.83 o 
  32   6 -12     6056.32     5902.14    675.42 o 
  34   6 -12     3136.71     3029.19    341.49 o 
  36   6 -12     1439.21      432.89    417.40 o 
 -13   7 -12      118.35      149.83    338.73 o 
 -11   7 -12      826.17      823.11    260.64 o 
  -9   7 -12     1345.15     1527.43    349.33 o 
  -7   7 -12      365.38      224.42    228.95 o 
  -5   7 -12      364.87      445.78    225.59 o 
  -3   7 -12     1639.68     1546.84    252.25 o 
  -1   7 -12     1286.31     1580.61    240.81 o 
   1   7 -12      944.73     1116.32    405.17 o 
   3   7 -12      385.61      448.21    193.22 o 
   5   7 -12     2069.93     1957.77    379.49 o 
   7   7 -12      177.61      256.93    166.82 o 
   9   7 -12       28.21       92.84    158.15 o 
  11   7 -12      314.74      420.92    197.70 o 
  13   7 -12      980.48      865.49    193.62 o 
  15   7 -12     1079.23     1084.08    216.41 o 
  17   7 -12     1856.34     1734.53    237.61 o 
  19   7 -12     4586.61     4762.87    314.03 o 
  21   7 -12     5027.58     4698.07    319.10 o 
  23   7 -12      685.63      431.42    208.09 o 
  25   7 -12     1270.64     1181.96    238.62 o 
  27   7 -12       75.38      134.50    200.10 o 
  29   7 -12     1032.14      682.84    253.52 o 
  31   7 -12      381.86      248.33    250.45 o 
  33   7 -12      414.01      433.76    267.38 o 
  35   7 -12      202.46      233.96    303.41 o 
  37   7 -12      446.36      582.90    439.41 o 
 -12   8 -12      178.13     -237.23    386.42 o 
 -10   8 -12      349.30      522.30    286.66 o 
  -8   8 -12       94.40      -63.48    261.56 o 
  -6   8 -12      185.08      249.53    245.47 o 
  -4   8 -12      229.49      191.78    222.48 o 
  -2   8 -12     2424.49     2467.81    752.87 o 
   0   8 -12     2032.90     2149.09    289.92 o 
   2   8 -12     2267.30     2480.93    293.75 o 
   4   8 -12      264.11      241.53    184.85 o 
   6   8 -12      939.22     1153.17    440.23 o 
   8   8 -12     1391.42     1508.88    245.24 o 
  10   8 -12     2068.16     2525.01    291.63 o 
  12   8 -12     1671.91     1605.15    252.47 o 
  14   8 -12     1816.40     1899.14    298.38 o 
  16   8 -12      516.72      580.72    215.89 o 
  18   8 -12      125.23       37.12    178.26 o 
  20   8 -12      114.67      -93.61    196.83 o 
  22   8 -12     3066.44     3162.98    467.54 o 
  24   8 -12      180.90      185.16    233.94 o 
  26   8 -12     1234.45     1155.79    383.98 o 
  28   8 -12        9.44      106.45    249.26 o 
  30   8 -12      707.97      799.54    293.03 o 
  32   8 -12      581.23      258.99    278.89 o 
  34   8 -12      401.27     -185.06    465.50 o 
  -9   9 -12      715.18      414.96    431.26 o 
  -7   9 -12     1895.06     2160.84    352.15 o 
  -5   9 -12      877.89     1049.93    295.99 o 
  -3   9 -12     1230.62     1136.83    297.16 o 
  -1   9 -12     2603.12     2141.88    468.76 o 
   1   9 -12     2411.00     2249.25    325.58 o 
   3   9 -12     3660.99     3642.27    345.27 o 
   5   9 -12     1834.02     1510.86    285.05 o 
   7   9 -12     1178.46     1521.67    276.98 o 
   9   9 -12     1541.52     1330.73    275.16 o 
  11   9 -12     1984.96     1927.18    289.65 o 
  13   9 -12      262.32      202.60    193.64 o 
  15   9 -12     1017.97     1330.94    328.95 o 
  17   9 -12     1664.99     1966.34    293.18 o 
  19   9 -12     1891.75     2260.72    307.24 o 
  21   9 -12     4243.98     4061.10    424.74 o 
  23   9 -12     1793.96     1861.01    397.43 o 
  25   9 -12     2529.87     2224.10    337.13 o 
  27   9 -12      638.07      358.31    290.15 o 
  29   9 -12      370.33      441.04    411.70 o 
   0  10 -12     2171.09     2318.40    445.94 o 
   2  10 -12     1322.79     1426.77    321.48 o 
   4  10 -12      976.71      985.35    412.51 o 
   6  10 -12     2010.63     1357.49    310.17 o 
   8  10 -12     1781.10     1431.60    284.36 o 
  10  10 -12     2143.68     1930.92    306.93 o 
  12  10 -12     2935.55     2660.04    449.20 o 
  14  10 -12     2064.08     2177.56    572.30 o 
  16  10 -12     3339.37     3487.14    390.12 o 
  18  10 -12     5322.63     5862.74    431.66 o 
  20  10 -12     4140.99     4661.54    436.95 o 
  22  10 -12     2765.72     2951.98    529.09 o 
 -23   1 -11      170.42     -118.04    469.17 o 
 -21   1 -11      191.58      100.93    231.36 o 
 -19   1 -11      335.97      608.33    236.74 o 
 -17   1 -11     3749.00     3598.82    324.81 o 
 -15   1 -11      904.27     1302.49    235.72 o 
 -13   1 -11     4094.98     3848.35    284.43 o 
 -11   1 -11     3723.08     3478.10    265.83 o 
  -9   1 -11     5754.94     5329.46    287.36 o 
  -7   1 -11     4548.69     4233.32    248.98 o 
  -5   1 -11     9159.82     8810.51    313.26 o 
  -3   1 -11     7076.18     6868.61    198.70 o 
  -1   1 -11     5685.61     5469.05    177.64 o 
   1   1 -11     3479.09     3085.35    132.82 o 
   3   1 -11      150.24      223.46     77.61 o 
   5   1 -11     8813.35     8999.44    188.88 o 
   7   1 -11    43687.55    44994.72   1498.05 o 
   9   1 -11    19999.55    19593.11    386.73 o 
  11   1 -11    36762.41    39319.11    649.42 o 
  13   1 -11     4794.05     4339.11    100.64 o 
  15   1 -11    18305.22    17532.87    325.36 o 
  17   1 -11     7941.51     7971.59    187.68 o 
  19   1 -11     2312.80     2361.50    110.74 o 
  21   1 -11     4790.00     4982.68    150.22 o 
  23   1 -11     6137.09     5798.66    372.81 o 
  25   1 -11      975.18      948.57    122.10 o 
  27   1 -11     6163.58     5840.30    296.77 o 
  29   1 -11     4982.54     5042.18    289.57 o 
  31   1 -11     8766.96     8444.74    368.09 o 
  33   1 -11     6874.46     6431.89    342.35 o 
  35   1 -11     2349.20     2360.73    333.84 o 
  37   1 -11     2195.36     2762.54    306.71 o 
  39   1 -11     1312.22     1154.16    265.14 o 
  41   1 -11      993.76      951.30    296.27 o 
 -22   2 -11     2056.58     1920.44    329.65 o 
 -20   2 -11     1770.11     1952.60    319.75 o 
 -18   2 -11     3025.23     3166.70    327.34 o 
 -16   2 -11      390.62      653.69    229.08 o 
 -14   2 -11      144.38      220.76    182.97 o 
 -12   2 -11     1695.05     1730.85    238.85 o 
 -10   2 -11     9148.27     9272.68    417.81 o 
  -8   2 -11     6352.56     6166.39    299.45 o 
  -6   2 -11    11780.93    11652.52    282.58 o 
  -4   2 -11    11941.88    11075.32    262.31 o 
  -2   2 -11     5732.24     5716.57    190.89 o 
   0   2 -11     8061.32     7972.04    450.83 o 
   2   2 -11    13627.64    13648.22    409.94 o 
   4   2 -11     4110.92     3995.80    150.72 o 
   6   2 -11    37828.35    41224.43    495.82 o 
   8   2 -11     5135.72     5006.65    139.49 o 
  10   2 -11    18365.30    18653.92    433.38 o 
  12   2 -11     1642.64     1293.49    100.52 o 
  14   2 -11    10096.25    10368.89    248.40 o 
  16   2 -11    28867.38    29554.34    477.97 o 
  18   2 -11     6773.96     6756.56    168.91 o 
  20   2 -11     8656.37     8392.36    251.34 o 
  22   2 -11     3987.97     3842.72    147.26 o 
  24   2 -11     4725.74     4907.79    172.34 o 
  26   2 -11    11239.33    11490.87    366.27 o 
  28   2 -11     6113.69     6104.15    273.52 o 
  30   2 -11     5906.63     6503.16    329.42 o 
  32   2 -11     1581.21     2047.22    254.20 o 
  34   2 -11    12312.28    11976.24    664.42 o 
  36   2 -11    11244.51    11107.61    654.64 o 
  38   2 -11     5586.41     5087.46    383.31 o 
  40   2 -11     3300.30     3328.15    359.13 o 
  42   2 -11     2051.99     1934.11    339.12 o 
 -21   3 -11     1190.58     1225.00    308.68 o 
 -19   3 -11     5357.74     5059.86    393.78 o 
 -17   3 -11     4767.21     4747.02    365.71 o 
 -15   3 -11     4266.40     4036.44    328.13 o 
 -13   3 -11     6279.14     6135.90    345.02 o 
 -11   3 -11     4873.15     3826.48    290.24 o 
  -9   3 -11     2488.33     2887.08    194.49 o 
  -7   3 -11     6094.85     5900.16    227.55 o 
  -5   3 -11      968.06     1120.22    132.67 o 
  -3   3 -11     8317.49     8264.34    237.88 o 
  -1   3 -11     5040.51     5002.70    186.95 o 
   1   3 -11    14273.32    13626.19    269.48 o 
   3   3 -11    15912.68    15254.11    276.26 o 
   5   3 -11    19575.53    17529.86    252.93 o 
   7   3 -11    12508.32    11961.33    208.73 o 
   9   3 -11    24991.00    24351.51    373.84 o 
  11   3 -11      275.85      581.40     79.90 o 
  13   3 -11     2975.52     3139.00    124.55 o 
  15   3 -11     6058.22     6111.56    209.69 o 
  17   3 -11    10653.55    11075.89    237.10 o 
  19   3 -11     9778.81    10033.21    292.19 o 
  21   3 -11     5484.13     5275.47    171.58 o 
  23   3 -11    10594.95    10605.23    329.83 o 
  25   3 -11    24733.46    25965.37    511.51 o 
  27   3 -11    21856.57    22580.66    365.70 o 
  29   3 -11     8876.24     9166.68    257.76 o 
  31   3 -11     9195.53     9506.63    311.25 o 
  33   3 -11     5843.75     5749.74    350.48 o 
  35   3 -11     3371.36     3152.08    308.02 o 
  37   3 -11      674.34      991.28    255.64 o 
  39   3 -11     1718.14     1581.26    310.58 o 
  41   3 -11     1515.52     1518.32    342.12 o 
 -22   4 -11     1374.76     1817.82    890.65 o 
 -20   4 -11      698.05      846.07    320.80 o 
 -18   4 -11     2588.12     2621.95    332.59 o 
 -16   4 -11       13.38       77.11    215.28 o 
 -14   4 -11     1753.77     1713.16    257.98 o 
 -12   4 -11     1680.92     1495.73    243.11 o 
 -10   4 -11     4357.73     4341.74    231.42 o 
  -8   4 -11     4072.90     3763.82    214.57 o 
  -6   4 -11     5720.92     5095.61    221.94 o 
  -4   4 -11     1938.09     1795.73    156.08 o 
  -2   4 -11     7629.58     7151.10    230.14 o 
   0   4 -11     7234.41     7034.92    284.83 o 
   2   4 -11     8415.55     7826.11    261.46 o 
   4   4 -11     5180.17     4850.89    204.10 o 
   6   4 -11     1996.29     2179.11    119.65 o 
   8   4 -11     1425.25     1379.00    101.76 o 
  10   4 -11      801.29      651.09     81.02 o 
  12   4 -11    13139.67    13244.72    408.78 o 
  14   4 -11     7406.08     7574.46    185.04 o 
  16   4 -11     7308.77     7180.46    187.05 o 
  18   4 -11     5872.80     5907.90    180.66 o 
  20   4 -11     2998.73     3311.08    151.49 o 
  22   4 -11     3566.08     3330.36    159.19 o 
  24   4 -11     2802.60     2956.82    158.70 o 
  26   4 -11      256.24      294.55    109.88 o 
  28   4 -11     2090.19     2240.44    166.63 o 
  30   4 -11     1815.39     1906.92    169.06 o 
  32   4 -11     4584.50     4964.74    260.52 o 
  34   4 -11     1734.73     1622.72    267.77 o 
  36   4 -11     1837.15     1966.63    517.68 o 
  38   4 -11      741.79      806.52    272.37 o 
  40   4 -11      601.03      316.04    283.23 o 
 -19   5 -11      122.18      184.18    268.81 o 
 -17   5 -11      263.93      179.51    241.46 o 
 -15   5 -11      452.26      461.55    232.84 o 
 -13   5 -11     1454.89     1257.76    204.40 o 
 -11   5 -11      163.00      256.01    153.61 o 
  -9   5 -11     2491.93     2516.21    208.99 o 
  -7   5 -11      430.43      401.15    141.27 o 
  -5   5 -11      825.12      801.84    145.01 o 
  -3   5 -11     2706.14     2661.21    181.17 o 
  -1   5 -11      507.42      558.40    112.96 o 
   1   5 -11      483.66      424.82     97.61 o 
   3   5 -11     2870.31     3019.58    144.56 o 
   5   5 -11      112.06      123.28     74.16 o 
   7   5 -11      134.78      138.83     75.00 o 
   9   5 -11     5843.58     6082.61    174.90 o 
  11   5 -11     2438.43     2580.97    132.74 o 
  13   5 -11      213.27      153.08     80.75 o 
  15   5 -11      595.71      426.10     86.08 o 
  17   5 -11     3425.53     3309.40    156.31 o 
  19   5 -11     2466.68     2521.57    147.98 o 
  21   5 -11     4024.02     3815.21    168.81 o 
  23   5 -11      166.09      165.21     99.80 o 
  25   5 -11     1931.10     1896.29    181.64 o 
  27   5 -11      123.60      173.61    138.12 o 
  29   5 -11      458.97      469.93    156.97 o 
  31   5 -11      216.30      445.77    173.04 o 
  33   5 -11      144.57      -30.98    177.53 o 
  35   5 -11       34.00       97.34    225.59 o 
  37   5 -11      389.50       18.75    357.07 o 
  39   5 -11        3.99     -396.21    396.21 o 
 -14   6 -11      763.66     1112.80    365.23 o 
 -12   6 -11     1131.46     1089.97    370.93 o 
 -10   6 -11     1495.30      900.84    343.22 o 
  -8   6 -11     5041.46     4543.95    347.70 o 
  -6   6 -11     1371.48     1602.01    244.92 o 
  -4   6 -11      179.02      144.15    164.05 o 
  -2   6 -11     2203.05     2544.85    245.24 o 
   0   6 -11     6732.39     6103.28    309.24 o 
   2   6 -11     3616.45     3365.68    246.10 o 
   4   6 -11     1965.48     2026.32    221.75 o 
   6   6 -11      814.07      803.46    172.06 o 
   8   6 -11      901.14      696.01    169.57 o 
  10   6 -11     1817.87     1713.94    204.81 o 
  12   6 -11     1781.82     2146.72    271.88 o 
  14   6 -11     1229.98     1336.70    197.52 o 
  16   6 -11     2462.27     2598.73    228.04 o 
  18   6 -11     6230.67     6234.23    316.07 o 
  20   6 -11     2765.95     2902.23    264.31 o 
  22   6 -11      637.01      437.73    180.38 o 
  24   6 -11     4929.11     4977.92    552.73 o 
  26   6 -11     1997.32     2380.99    259.39 o 
  28   6 -11     3165.31     3408.95    296.91 o 
  30   6 -11     3740.59     4144.47    353.71 o 
  32   6 -11      881.99      733.22    253.03 o 
  34   6 -11      489.98      257.11    263.15 o 
  36   6 -11     1692.72     1950.86    463.06 o 
 -15   7 -11     1729.14     2098.26    339.71 o 
 -13   7 -11     2233.29     1959.08    378.27 o 
 -11   7 -11     3230.56     3426.55    359.42 o 
  -9   7 -11     1908.16     1961.70    281.00 o 
  -7   7 -11     4021.27     4547.38    338.43 o 
  -5   7 -11     1614.11     1971.80    481.40 o 
  -3   7 -11     1250.70     1418.66    243.83 o 
  -1   7 -11     7672.19     7723.11    469.17 o 
   1   7 -11     3776.00     3477.82    347.70 o 
   3   7 -11     1847.69     1852.26    240.90 o 
   5   7 -11     3236.55     2978.55    250.12 o 
   7   7 -11     4518.64     4424.22    292.67 o 
   9   7 -11     2878.95     2810.71    251.15 o 
  11   7 -11     5436.69     4690.66    303.74 o 
  13   7 -11     2487.82     2554.79    243.25 o 
  15   7 -11     2601.95     2603.15    254.33 o 
  17   7 -11    10895.93    11148.89    422.21 o 
  19   7 -11     7297.50     7426.58    438.60 o 
  21   7 -11     2375.78     2410.51    263.99 o 
  23   7 -11    11775.67    11307.89    452.47 o 
  25   7 -11     1665.14     1537.28    525.01 o 
  27   7 -11     1752.99     1993.39    284.83 o 
  29   7 -11     3678.68     3689.58    338.42 o 
  31   7 -11     2772.51     3067.80    428.41 o 
  33   7 -11      981.45      450.54    281.31 o 
  35   7 -11     2055.26     2085.01    355.08 o 
  37   7 -11     2335.15     3084.05    582.90 o 
 -14   8 -11      452.42     1029.65    467.95 o 
 -12   8 -11     1128.40     1513.58    368.08 o 
 -10   8 -11     1239.31     1413.59    456.13 o 
  -8   8 -11      487.07      742.17    275.73 o 
  -6   8 -11     4684.57     4497.27    380.10 o 
  -4   8 -11     9319.40     9406.72    580.04 o 
  -2   8 -11     5964.88     5880.70    372.64 o 
   0   8 -11     6668.51     6577.71    384.97 o 
   2   8 -11     1766.77     1991.81    268.00 o 
   4   8 -11     2841.77     2934.61    350.96 o 
   6   8 -11     3670.49     3770.87    304.79 o 
   8   8 -11     3827.49     3758.31    299.33 o 
  10   8 -11     3672.45     3912.61    371.75 o 
  12   8 -11     5617.32     4990.71    333.76 o 
  14   8 -11     7140.72     6889.12    371.74 o 
  16   8 -11     8538.59     9470.09    416.66 o 
  18   8 -11     6267.97     5775.24    348.97 o 
  20   8 -11     4813.65     4670.49    339.42 o 
  22   8 -11     2941.03     2842.25    312.97 o 
  24   8 -11     1056.87     1081.65    258.55 o 
  26   8 -11     2027.53     2171.77    464.69 o 
  28   8 -11      848.93      736.06    269.95 o 
  30   8 -11      553.58      209.61    372.97 o 
  32   8 -11     1259.92     1218.79    334.13 o 
  -9   9 -11      669.80      898.12    322.97 o 
  -7   9 -11      834.48      680.31    279.33 o 
  -5   9 -11      713.78      807.46    275.19 o 
  -3   9 -11     1328.61     1590.50    297.73 o 
  -1   9 -11     2137.23     2182.76    314.17 o 
   1   9 -11     1645.28     1812.82    300.33 o 
   3   9 -11     3943.21     3947.61    346.48 o 
   5   9 -11     2726.86     2258.96    309.81 o 
   7   9 -11     3542.70     3253.40    328.36 o 
   9   9 -11     3876.60     3607.38    327.93 o 
  11   9 -11      662.61      546.26    223.03 o 
  13   9 -11     1058.98      790.21    232.26 o 
  15   9 -11      197.93      103.96    213.18 o 
  17   9 -11      947.17      831.66    235.04 o 
  19   9 -11      330.68      391.89    237.49 o 
  21   9 -11      889.73      798.28    284.52 o 
  23   9 -11     2661.59     3424.24    375.37 o 
  25   9 -11     2173.58     3339.97    378.00 o 
  27   9 -11     3199.49     3445.25    396.87 o 
  29   9 -11     1155.72      961.98    425.55 o 
  -4  10 -11       34.30     -273.10    415.77 o 
  -2  10 -11      122.89     -125.54    278.71 o 
   0  10 -11     1349.01     1297.93    313.10 o 
   2  10 -11      203.34      367.98    258.97 o 
   4  10 -11      124.40      273.23    245.36 o 
   6  10 -11      718.16      365.72    251.85 o 
   8  10 -11      622.97      540.28    250.71 o 
  10  10 -11      353.79      427.29    239.66 o 
  12  10 -11        2.19     -112.51    225.99 o 
  14  10 -11       52.86      -36.79    234.86 o 
  16  10 -11       46.42      353.31    254.33 o 
  18  10 -11      222.86      493.94    354.22 o 
  20  10 -11      397.62      512.79    261.23 o 
  22  10 -11       27.74      397.24    300.29 o 
 -24   0 -10      433.21      453.27    412.51 o 
 -22   0 -10     2759.83     2963.39    529.09 o 
 -20   0 -10     3906.21     4101.46    518.49 o 
 -18   0 -10     5158.59     5457.20    507.08 o 
 -16   0 -10     3713.20     4675.39    465.50 o 
 -14   0 -10     1186.71     1123.40    295.93 o 
 -12   0 -10      632.71      576.37    225.01 o 
 -10   0 -10     2709.24     2413.92    314.68 o 
  -8   0 -10     6712.21     5692.81    382.35 o 
  -6   0 -10    18155.11    17531.69    599.20 o 
  -4   0 -10     7826.34     7227.08    387.24 o 
  -2   0 -10    17885.00    17589.29    283.80 o 
   0   0 -10    17931.71    16934.49    619.58 o 
   2   0 -10    10088.39     9350.23    184.27 o 
   4   0 -10    36566.41    37731.66    415.77 o 
   6   0 -10    21927.23    21647.65   1047.17 o 
   8   0 -10    74088.66    74765.12   1501.26 o 
  10   0 -10     3036.75     3265.16    141.02 o 
  12   0 -10    26045.60    29109.97    830.94 o 
  14   0 -10    36628.14    38877.27    396.07 o 
  16   0 -10    10123.66     9742.77    276.37 o 
  18   0 -10    43410.37    43862.11   3425.63 o 
  20   0 -10    37958.12    37978.01    562.92 o 
  22   0 -10    38156.33    39541.02    466.90 o 
  24   0 -10    20080.07    20021.12    394.98 o 
  26   0 -10    43634.75    38417.27    923.66 o 
  28   0 -10      404.89      290.22    212.78 o 
  30   0 -10     4485.80     4866.16    398.65 o 
  32   0 -10    13180.56    13576.97    663.60 o 
  34   0 -10     7800.31     8017.87    547.84 o 
  36   0 -10      238.09       66.03    299.19 o 
  38   0 -10      459.82      357.89    320.39 o 
  40   0 -10      870.99      794.04    372.56 o 
  42   0 -10      345.98      325.28    370.12 o 
 -23   1 -10     1833.78     1881.48    310.95 o 
 -21   1 -10     1468.86     1489.66    297.97 o 
 -19   1 -10      918.57     1053.49    243.32 o 
 -17   1 -10      311.21      221.14    202.58 o 
 -15   1 -10      476.82      143.17    167.75 o 
 -13   1 -10      467.74      593.30    181.25 o 
 -11   1 -10     3812.06     3626.71    256.09 o 
  -9   1 -10     5891.03     5307.06    471.21 o 
  -7   1 -10     8755.90     8623.51    303.24 o 
  -5   1 -10    12014.10    11017.27    245.51 o 
  -3   1 -10    12242.03    11345.31    232.98 o 
  -1   1 -10    11990.08    10768.09    240.28 o 
   1   1 -10     5136.76     4723.88    163.62 o 
   3   1 -10     1664.99     1589.85    100.30 o 
   5   1 -10     7926.22     7684.72    291.37 o 
   7   1 -10    45305.15    46074.83   1165.21 o 
   9   1 -10     4135.01     3739.89    204.98 o 
  11   1 -10    59752.52    65809.77   1086.21 o 
  13   1 -10    17100.60    17248.48    258.76 o 
  15   1 -10    15712.99    15474.87    245.81 o 
  17   1 -10     8620.22     8172.13    347.01 o 
  19   1 -10    16761.94    17781.78    268.19 o 
  21   1 -10     5824.80     5890.92    180.22 o 
  23   1 -10     6915.76     6930.17    429.62 o 
  25   1 -10     5140.32     5228.87    195.76 o 
  27   1 -10     3906.88     3920.16    190.31 o 
  29   1 -10     7293.53     6975.81    440.23 o 
  31   1 -10     5881.26     6276.77    330.86 o 
  33   1 -10    11796.50    12017.19    453.60 o 
  35   1 -10     3901.66     3519.29    304.29 o 
  37   1 -10     3000.69     3352.55    526.64 o 
  39   1 -10     1156.82     1265.58    275.60 o 
  41   1 -10      627.24      740.77    303.50 o 
 -24   2 -10      370.00      323.81    579.63 o 
 -22   2 -10       79.13      317.65    276.77 o 
 -20   2 -10      303.14       89.39    210.11 o 
 -18   2 -10     1025.64      950.02    232.58 o 
 -16   2 -10     3213.80     3132.18    295.97 o 
 -14   2 -10     2916.60     3531.09    289.38 o 
 -12   2 -10     2163.31     2383.83    245.86 o 
 -10   2 -10     2750.21     2776.90    295.52 o 
  -8   2 -10      198.33      188.67    102.73 o 
  -6   2 -10     7226.56     7026.63    222.83 o 
  -4   2 -10     5494.88     5526.92    191.40 o 
  -2   2 -10      515.25      344.27     84.74 o 
   0   2 -10     6358.16     6789.92    219.20 o 
   2   2 -10     1242.98     1071.65     94.56 o 
   4   2 -10     5807.07     5502.75    205.58 o 
   6   2 -10     1678.60     1260.44    199.28 o 
   8   2 -10    43769.10    45824.42    688.95 o 
  10   2 -10    22720.20    23830.94    435.94 o 
  12   2 -10      302.74      221.51     56.37 o 
  14   2 -10    12169.79    12677.16    202.38 o 
  16   2 -10     4962.77     4561.43    164.67 o 
  18   2 -10     2656.18     2767.42    118.46 o 
  20   2 -10     3570.17     3843.35    146.15 o 
  22   2 -10      634.81      630.56     92.10 o 
  24   2 -10      626.10      520.49    111.20 o 
  26   2 -10      370.44      372.77    110.66 o 
  28   2 -10     1581.22     1515.66    158.02 o 
  30   2 -10     2294.69     2204.36    246.71 o 
  32   2 -10      941.26     1014.52    210.96 o 
  34   2 -10     2443.34     2054.15    511.15 o 
  36   2 -10      778.22      653.30    302.86 o 
  38   2 -10      697.81      758.92    242.29 o 
  40   2 -10     1560.45     1473.21    300.91 o 
  42   2 -10     1541.03     1516.34    454.09 o 
 -23   3 -10      596.15      622.52    322.02 o 
 -21   3 -10      612.70      509.98    266.29 o 
 -19   3 -10      328.69      133.06    229.68 o 
 -17   3 -10      220.18      128.87    311.01 o 
 -15   3 -10      377.73      247.30    191.67 o 
 -13   3 -10     1144.67      922.91    205.79 o 
 -11   3 -10     2148.28     1903.73    227.93 o 
  -9   3 -10      312.59      312.43    120.15 o 
  -7   3 -10     1720.48     1684.46    162.60 o 
  -5   3 -10     2108.50     1889.57    208.52 o 
  -3   3 -10     2413.79     2198.38    194.38 o 
  -1   3 -10     5967.04     5437.09    187.62 o 
   1   3 -10     7130.56     6786.76    193.43 o 
   3   3 -10     9355.85     8752.70    207.88 o 
   5   3 -10     3977.29     3851.02    128.93 o 
   7   3 -10      752.82      605.47     71.23 o 
   9   3 -10     5005.58     5158.60    268.22 o 
  11   3 -10      407.82      409.43     66.41 o 
  13   3 -10      254.80      323.35     65.26 o 
  15   3 -10      954.38      992.17     86.79 o 
  17   3 -10     2909.66     2789.99    123.16 o 
  19   3 -10       91.19      113.60     70.00 o 
  21   3 -10      600.21      614.20     91.49 o 
  23   3 -10     1733.94     1954.93    130.38 o 
  25   3 -10     2086.50     2385.95    151.27 o 
  27   3 -10      989.80     1029.68    132.28 o 
  29   3 -10     1168.24      962.28    154.40 o 
  31   3 -10     1229.25     1293.75    173.56 o 
  33   3 -10        5.49      -41.59    192.93 o 
  35   3 -10     1224.90     1259.80    245.27 o 
  37   3 -10      283.47      322.09    247.02 o 
  39   3 -10      286.79      184.16    261.17 o 
  41   3 -10      322.51      466.72    287.65 o 
 -22   4 -10      354.75       88.61    263.65 o 
 -20   4 -10      468.97      581.07    273.25 o 
 -18   4 -10      984.85      944.92    375.01 o 
 -16   4 -10     3710.09     3513.55    326.67 o 
 -14   4 -10     4889.97     5180.92    270.45 o 
 -12   4 -10     8303.13     8405.37    332.94 o 
 -10   4 -10     9397.53     9476.31    299.14 o 
  -8   4 -10     1072.23     1192.49    147.71 o 
  -6   4 -10     4020.05     3920.95    194.23 o 
  -4   4 -10     7238.33     6608.95    223.80 o 
  -2   4 -10     7558.48     7450.17    225.12 o 
   0   4 -10    13920.22    13090.98    272.37 o 
   2   4 -10     2680.90     2492.61    123.47 o 
   4   4 -10     3492.72     3141.20    127.30 o 
   6   4 -10     5243.51     4940.80    145.82 o 
   8   4 -10    18139.34    17535.33    396.19 o 
  10   4 -10     4534.17     4603.01    221.10 o 
  12   4 -10     1231.68     1121.92     93.38 o 
  14   4 -10    11871.96    12559.73    323.71 o 
  16   4 -10    15124.23    14883.54    248.40 o 
  18   4 -10    10618.12    10321.91    218.31 o 
  20   4 -10     3431.13     3450.07    150.30 o 
  22   4 -10     3738.62     3712.03    181.45 o 
  24   4 -10     3102.11     2819.00    173.09 o 
  26   4 -10     1350.29     1569.66    144.48 o 
  28   4 -10     3210.83     3232.01    184.15 o 
  30   4 -10     8807.74     8378.26    268.39 o 
  32   4 -10     3468.40     3662.85    257.32 o 
  34   4 -10     5603.82     5991.94    298.96 o 
  36   4 -10     1990.45     2279.25    499.74 o 
  38   4 -10     1308.48     1378.81    311.84 o 
  40   4 -10     1703.39     2348.02    357.98 o 
 -21   5 -10     1786.73     2648.71    523.38 o 
 -19   5 -10      654.17      875.06    289.88 o 
 -17   5 -10      934.62      776.09    258.61 o 
 -15   5 -10     1498.44     1456.85    226.93 o 
 -13   5 -10     5787.11     5393.61    273.61 o 
 -11   5 -10     4910.66     4834.84    378.27 o 
  -9   5 -10    15186.43    14171.62    600.56 o 
  -7   5 -10     5920.01     5386.40    490.98 o 
  -5   5 -10    13813.20    13326.84    314.08 o 
  -3   5 -10     8766.60     8366.97    221.27 o 
  -1   5 -10     5708.44     5509.35    183.78 o 
   1   5 -10     5596.58     5149.02    166.66 o 
   3   5 -10     6079.75     5577.31    169.54 o 
   5   5 -10     5454.00     5233.39    271.71 o 
   7   5 -10     7213.59     7053.15    206.66 o 
   9   5 -10     8729.27     8652.03    191.86 o 
  11   5 -10    13057.29    12592.57    419.02 o 
  13   5 -10    23692.98    23292.24    357.60 o 
  15   5 -10    23078.31    23043.61    466.00 o 
  17   5 -10     4997.56     4530.61    174.97 o 
  19   5 -10     4586.46     4191.44    166.39 o 
  21   5 -10      865.19      798.40    113.28 o 
  23   5 -10      136.60      172.08     99.28 o 
  25   5 -10     3538.45     3211.50    210.17 o 
  27   5 -10     8804.14     7926.35    299.30 o 
  29   5 -10     6249.77     6656.49    291.66 o 
  31   5 -10     4550.32     4389.22    304.95 o 
  33   5 -10     5401.66     5734.35    309.97 o 
  35   5 -10     3507.17     3767.22    351.35 o 
  37   5 -10     3550.66     4495.22    555.18 o 
  39   5 -10     2671.67     2199.51    520.94 o 
 -18   6 -10     1438.56     1345.14    448.38 o 
 -16   6 -10     3632.33     3316.39    485.88 o 
 -14   6 -10     1513.85     1372.05    360.34 o 
 -12   6 -10     2575.09     2863.12    400.28 o 
 -10   6 -10     1050.00     1322.32    346.48 o 
  -8   6 -10     6043.58     6562.35    358.14 o 
  -6   6 -10      282.02      187.10    168.33 o 
  -4   6 -10     4042.64     3739.99    487.51 o 
  -2   6 -10    10792.02    10269.56    390.16 o 
   0   6 -10    18320.20    17648.47   1126.66 o 
   2   6 -10    12855.35    12747.29    459.39 o 
   4   6 -10    14547.44    14781.40    545.39 o 
   6   6 -10     4581.02     4495.03    265.75 o 
   8   6 -10     2544.37     2716.27    236.85 o 
  10   6 -10      104.55      124.94    132.47 o 
  12   6 -10       46.81       17.74    122.81 o 
  14   6 -10      411.94      416.03    158.30 o 
  16   6 -10      247.63      169.59    142.53 o 
  18   6 -10     1749.56     1641.71    308.98 o 
  20   6 -10     3444.43     3417.12    259.12 o 
  22   6 -10     8553.27     8391.30    374.69 o 
  24   6 -10    13162.16    13421.99    463.47 o 
  26   6 -10    10772.40    10936.49    440.40 o 
  28   6 -10     4368.26     4985.32    843.77 o 
  30   6 -10     2767.65     2844.91    371.34 o 
  32   6 -10     1375.33     1648.98    290.20 o 
  34   6 -10      883.91      811.79    273.67 o 
  36   6 -10     1761.83     2462.02    507.08 o 
 -17   7 -10       32.57      -80.51    310.20 o 
 -15   7 -10       72.06      111.89    263.32 o 
 -13   7 -10      426.46      427.88    245.26 o 
 -11   7 -10      172.51       63.80    214.17 o 
  -9   7 -10     1001.56      906.01    242.69 o 
  -7   7 -10     1846.90     2198.91    264.59 o 
  -5   7 -10     1857.17     2026.68    379.09 o 
  -3   7 -10     1300.79     1268.90    225.66 o 
  -1   7 -10      503.26      665.32    292.26 o 
   1   7 -10     1296.46     1345.50    215.88 o 
   3   7 -10      403.55      626.28    181.68 o 
   5   7 -10     3074.62     3246.40    271.42 o 
   7   7 -10      732.46      703.12    198.92 o 
   9   7 -10      818.65      721.66    193.62 o 
  11   7 -10      643.99      445.19    160.46 o 
  13   7 -10     1520.45     1560.19    284.11 o 
  15   7 -10     1579.82     2014.74    236.57 o 
  17   7 -10     5463.24     5569.69    330.31 o 
  19   7 -10     4740.40     4837.55    412.51 o 
  21   7 -10     1600.58     1452.69    227.59 o 
  23   7 -10      612.99      369.27    188.74 o 
  25   7 -10     1167.10     1032.87    244.40 o 
  27   7 -10      448.33      558.69    231.74 o 
  29   7 -10      181.35      173.58    236.90 o 
  31   7 -10      589.68      687.04    263.48 o 
  33   7 -10      815.26      771.76    302.36 o 
  35   7 -10      214.77      120.71    325.69 o 
 -16   8 -10      507.61      811.16    433.71 o 
 -14   8 -10       53.62       79.92    428.82 o 
 -12   8 -10       26.59       66.59    261.86 o 
 -10   8 -10      121.20      101.59    306.53 o 
  -8   8 -10      430.39      116.75    227.84 o 
  -6   8 -10       70.50      -51.18    211.38 o 
  -4   8 -10     1548.90     1391.37    261.13 o 
  -2   8 -10     2326.97     2270.95    281.12 o 
   0   8 -10      172.17       88.65    199.21 o 
   2   8 -10     1182.55     1204.72    244.29 o 
   4   8 -10     1429.12     1324.53    244.73 o 
   6   8 -10     1723.12     1561.20    299.19 o 
   8   8 -10      280.91      186.87    174.42 o 
  10   8 -10      277.74      363.57    181.30 o 
  12   8 -10      108.35      164.04    175.44 o 
  14   8 -10      198.34      280.00    191.60 o 
  16   8 -10      481.24      393.40    200.49 o 
  18   8 -10      810.21      626.12    208.32 o 
  20   8 -10     1171.89     1413.34    247.01 o 
  22   8 -10       10.48      -81.91    194.45 o 
  24   8 -10     1582.94     1893.39    285.86 o 
  26   8 -10      667.66      909.80    255.74 o 
  28   8 -10      793.99      622.44    279.71 o 
  30   8 -10      428.70      283.02    433.71 o 
  32   8 -10      331.31      424.05    305.31 o 
 -11   9 -10      287.43       11.16    297.56 o 
  -9   9 -10      861.41     1069.75    318.35 o 
  -7   9 -10      778.17     1162.70    299.05 o 
  -5   9 -10     2050.50     2100.59    476.51 o 
  -3   9 -10     3523.94     4274.39    383.34 o 
  -1   9 -10      963.42      816.16    405.58 o 
   1   9 -10     2226.17     2592.15    320.70 o 
   3   9 -10       93.41      157.28    261.69 o 
   5   9 -10     4013.55     3675.96    351.54 o 
   7   9 -10     2757.65     3061.86    311.08 o 
   9   9 -10     5052.90     4471.28    350.04 o 
  11   9 -10     2252.00     2302.71    290.78 o 
  13   9 -10     1078.40     1143.56    252.45 o 
  15   9 -10     1635.52     2126.51    309.18 o 
  17   9 -10     1517.84     1305.65    264.48 o 
  19   9 -10     2276.69     2083.00    307.67 o 
  21   9 -10     2857.82     3061.32    335.38 o 
  23   9 -10     2908.99     2569.04    341.05 o 
  25   9 -10     4831.26     5408.81    507.49 o 
  27   9 -10      868.51     1132.26    311.09 o 
  -6  10 -10     2688.24     3436.23    557.62 o 
  -4  10 -10     1239.31      950.78    306.90 o 
  -2  10 -10      991.08      866.23    290.75 o 
   0  10 -10     2104.82     2235.60    335.17 o 
   2  10 -10     2111.46     1555.88    315.03 o 
   4  10 -10     2587.81     2673.87    343.28 o 
   6  10 -10     3738.48     3647.89    364.49 o 
   8  10 -10     2623.64     2878.59    341.26 o 
  10  10 -10     2366.80     2607.60    556.81 o 
  12  10 -10     1445.87     1541.07    281.18 o 
  14  10 -10     1832.96     1350.63    298.47 o 
  16  10 -10     2341.40     1924.59    549.88 o 
  18  10 -10     2959.46     3043.11    370.04 o 
  20  10 -10     1889.95     2511.75    493.22 o 
  22  10 -10     3401.94     3245.92    399.19 o 
 -25   1  -9      655.55      598.23    282.93 o 
 -23   1  -9      544.57      219.96    226.81 o 
 -21   1  -9      486.97      624.08    226.95 o 
 -19   1  -9     6015.86     5937.95    383.98 o 
 -17   1  -9     2728.24     2694.10    274.45 o 
 -15   1  -9     3222.62     3173.08    276.93 o 
 -13   1  -9     4036.52     4116.19    270.79 o 
 -11   1  -9     8229.28     8529.75    678.69 o 
  -9   1  -9     3941.96     4003.68    180.20 o 
  -7   1  -9     1232.34     1184.59    118.16 o 
  -5   1  -9    15717.06    15551.15    274.20 o 
  -3   1  -9      729.08      686.72     62.54 o 
  -1   1  -9     8436.55     8090.21    144.44 o 
   1   1  -9     4385.83     4309.73    134.04 o 
   3   1  -9     3653.93     3459.44    120.00 o 
   5   1  -9    10875.28     9970.46    179.59 o 
   7   1  -9    35008.86    34561.44    880.50 o 
   9   1  -9    26721.19    27326.16    342.36 o 
  11   1  -9    27037.52    27962.50    504.75 o 
  13   1  -9    23402.00    24591.83    267.23 o 
  15   1  -9    12252.02    12906.25    189.50 o 
  17   1  -9    11496.32    12492.24    245.67 o 
  19   1  -9     7013.58     7128.17    126.00 o 
  21   1  -9     3769.82     3737.36    131.08 o 
  23   1  -9     4148.38     4242.21    173.50 o 
  25   1  -9     3754.65     4001.32    195.84 o 
  27   1  -9      424.60      481.47    117.95 o 
  29   1  -9     8793.02     8526.03    270.17 o 
  31   1  -9     2161.00     2207.78    246.59 o 
  33   1  -9     9437.29     9242.50    689.28 o 
  35   1  -9     2371.27     3015.59    310.91 o 
  37   1  -9     2106.21     1871.21    367.26 o 
  39   1  -9     2917.89     3179.11    736.57 o 
  41   1  -9     1170.87      931.93    299.99 o 
 -24   2  -9     1959.97     1908.50    329.71 o 
 -22   2  -9     1916.04     2424.87    582.49 o 
 -20   2  -9     4874.94     4221.68    320.47 o 
 -18   2  -9     1701.56     1414.11    242.79 o 
 -16   2  -9     1556.21     1565.33    236.36 o 
 -14   2  -9     2607.41     2869.96    264.37 o 
 -12   2  -9     9985.39    10106.92    501.42 o 
 -10   2  -9     5232.43     4869.75    208.53 o 
  -8   2  -9     8005.32     7707.97    252.32 o 
  -6   2  -9     1128.87     1123.26    117.55 o 
  -4   2  -9    17203.87    16405.48    285.66 o 
  -2   2  -9    14420.89    13934.85    311.48 o 
   0   2  -9    14204.53    14236.16    534.84 o 
   2   2  -9     7580.82     7338.52    174.89 o 
   4   2  -9    25866.88    26072.45    662.81 o 
   6   2  -9    13444.50    12399.36    183.23 o 
   8   2  -9    12913.03    12784.31    278.64 o 
  10   2  -9    33213.60    35338.25    763.24 o 
  12   2  -9    18428.47    18022.74    225.21 o 
  14   2  -9    21273.60    19847.93    243.04 o 
  16   2  -9    10764.41    10405.75    187.59 o 
  18   2  -9     9654.96     9192.15    251.11 o 
  20   2  -9      283.70      273.39     53.51 o 
  22   2  -9     1764.76     1843.29    119.67 o 
  24   2  -9     6248.05     6780.14    194.78 o 
  26   2  -9     6489.49     7004.84    338.27 o 
  28   2  -9    21233.60    20999.30    403.97 o 
  30   2  -9     4546.15     4471.33    226.64 o 
  32   2  -9    14387.37    14726.42    792.00 o 
  34   2  -9     3489.61     3433.46    305.69 o 
  36   2  -9     4679.81     4615.46    381.53 o 
  38   2  -9     3124.46     3134.79    357.27 o 
  40   2  -9     2690.19     2655.85    351.13 o 
 -25   3  -9     1812.43     1698.71    349.91 o 
 -23   3  -9     3421.39     3420.29    380.82 o 
 -21   3  -9     4669.73     4889.53    362.59 o 
 -19   3  -9     4925.26     4627.29    336.43 o 
 -17   3  -9     4130.27     3577.60    379.90 o 
 -15   3  -9     3290.40     3344.99    237.41 o 
 -13   3  -9      837.87      678.70    147.38 o 
 -11   3  -9     2683.51     2754.93    182.31 o 
  -9   3  -9     1874.23     1757.68    154.41 o 
  -7   3  -9     5325.48     4462.69    255.74 o 
  -5   3  -9     2168.38     2009.37    142.03 o 
  -3   3  -9    24319.54    23423.50    346.38 o 
  -1   3  -9    39091.18    39108.40   1042.00 o 
   1   3  -9    35746.83    33819.99    883.87 o 
   3   3  -9    49820.36    49783.80   1067.11 o 
   5   3  -9    28722.78    28847.06    377.37 o 
   7   3  -9    14441.77    14298.68    433.61 o 
   9   3  -9     1578.50     1583.79     92.55 o 
  11   3  -9     3076.93     3276.27    116.29 o 
  13   3  -9     3187.94     3103.38    116.22 o 
  15   3  -9     9686.31     9323.92    186.71 o 
  17   3  -9     6534.21     6077.99    163.27 o 
  19   3  -9     4895.83     4305.82    234.40 o 
  21   3  -9    24621.92    23667.32    324.42 o 
  23   3  -9    14756.30    14371.20    279.82 o 
  25   3  -9    23176.98    23174.83    550.93 o 
  27   3  -9     9173.78     9222.10    251.13 o 
  29   3  -9     1414.46     1321.95    173.08 o 
  31   3  -9     4533.50     4509.31    247.16 o 
  33   3  -9      766.81     1055.44    183.35 o 
  35   3  -9     3393.89     3088.81    407.62 o 
  37   3  -9     1884.13     1612.14    281.96 o 
  39   3  -9     4887.64     5286.37    681.13 o 
  41   3  -9     2305.56     2120.43    524.20 o 
 -24   4  -9     1165.11     1144.25    314.21 o 
 -22   4  -9     1200.93     1191.77    292.78 o 
 -20   4  -9      190.07      243.93    300.01 o 
 -18   4  -9      704.72      554.93    224.90 o 
 -16   4  -9     1023.43      854.26    178.63 o 
 -14   4  -9     3432.31     3423.87    216.16 o 
 -12   4  -9     4727.45     4456.90    233.79 o 
 -10   4  -9     1991.85     1935.57    173.37 o 
  -8   4  -9     3418.56     3334.73    187.01 o 
  -6   4  -9    14539.83    13920.33    333.54 o 
  -4   4  -9     7506.52     7896.20    230.38 o 
  -2   4  -9     5585.55     5029.80    182.74 o 
   0   4  -9     1765.19     1832.29    137.91 o 
   2   4  -9      563.82      626.94     80.31 o 
   4   4  -9     5831.99     5895.53    151.52 o 
   6   4  -9    23273.14    23173.42    777.21 o 
   8   4  -9    14481.88    13923.51    215.99 o 
  10   4  -9    12707.30    12920.04    312.88 o 
  12   4  -9     7044.29     6897.50    215.64 o 
  14   4  -9     6447.17     6101.06    159.89 o 
  16   4  -9    19439.47    20429.24    405.02 o 
  18   4  -9     3646.24     3580.74    145.69 o 
  20   4  -9      382.63      301.81     84.76 o 
  22   4  -9     1133.76     1066.24    128.61 o 
  24   4  -9     2462.58     2460.51    156.33 o 
  26   4  -9      993.91     1123.75    134.43 o 
  28   4  -9      980.72      993.41    140.46 o 
  30   4  -9     5042.41     5214.21    331.36 o 
  32   4  -9     3116.68     3110.16    237.85 o 
  34   4  -9     1340.00     1542.97    265.68 o 
  36   4  -9      809.35     1325.04    284.48 o 
  38   4  -9      951.87     1491.90    321.30 o 
  40   4  -9      351.36      194.24    299.44 o 
 -23   5  -9      135.05      139.10    303.50 o 
 -21   5  -9      100.66      570.78    275.80 o 
 -19   5  -9      308.20      398.96    195.96 o 
 -17   5  -9      207.86      281.59    176.83 o 
 -15   5  -9      333.94      217.56    168.74 o 
 -13   5  -9      552.53      424.24    156.61 o 
 -11   5  -9      472.32      402.85    141.12 o 
  -9   5  -9      527.53      406.75    128.70 o 
  -7   5  -9     3555.51     3317.78    186.71 o 
  -5   5  -9      693.46      628.30    120.42 o 
  -3   5  -9     1336.84     1355.09    119.73 o 
  -1   5  -9       24.39        4.09     74.18 o 
   1   5  -9     2196.66     2108.09    122.74 o 
   3   5  -9      924.06      811.70     91.58 o 
   5   5  -9     1477.90     1286.41     97.34 o 
   7   5  -9     1234.54      971.49    110.73 o 
   9   5  -9     8865.50     9741.21    191.75 o 
  11   5  -9     2108.36     2333.44    120.69 o 
  13   5  -9      160.60      163.16     75.72 o 
  15   5  -9     1979.20     1995.68    125.01 o 
  17   5  -9      548.51      419.48     90.88 o 
  19   5  -9     2348.63     2586.63    144.38 o 
  21   5  -9      351.55      336.87     97.71 o 
  23   5  -9     1143.34     1243.06    227.08 o 
  25   5  -9      997.12      895.52    151.96 o 
  27   5  -9     1408.54     1412.75    240.40 o 
  29   5  -9      367.04      259.17    159.67 o 
  31   5  -9      431.54      278.30    164.66 o 
  33   5  -9      516.66      589.15    245.02 o 
  35   5  -9      163.02      338.53    244.56 o 
  37   5  -9      307.83      352.59    285.26 o 
  39   5  -9      983.88      890.24    503.82 o 
 -20   6  -9      304.53      233.16    361.15 o 
 -18   6  -9     1470.87     1239.16    405.17 o 
 -16   6  -9      425.97      560.07    325.28 o 
 -14   6  -9     1988.87     1352.48    361.97 o 
 -12   6  -9      553.14      413.33    295.93 o 
 -10   6  -9      866.15      619.74    254.76 o 
  -8   6  -9     1967.38     1824.17    295.93 o 
  -6   6  -9     5312.99     5009.52    308.30 o 
  -4   6  -9     4357.65     4633.10    281.38 o 
  -2   6  -9     4514.32     4284.99    284.11 o 
   0   6  -9     2849.10     2897.37    232.58 o 
   2   6  -9     4562.80     4245.88    253.85 o 
   4   6  -9     7776.98     7594.46    324.75 o 
   6   6  -9     2220.57     2050.00    211.56 o 
   8   6  -9     1939.39     1803.90    202.18 o 
  10   6  -9     1340.88     1395.26    190.49 o 
  12   6  -9     5512.95     5227.72    325.69 o 
  14   6  -9     6751.58     6229.59    516.05 o 
  16   6  -9     3294.34     3719.53    259.98 o 
  18   6  -9     1194.19     1279.18    196.47 o 
  20   6  -9       39.31      -18.34    141.52 o 
  22   6  -9     4140.39     3957.67    589.01 o 
  24   6  -9     4414.48     4394.02    292.80 o 
  26   6  -9     3339.93     3579.10    311.61 o 
  28   6  -9     2067.69     2367.65    324.87 o 
  30   6  -9     1257.87     1146.00    235.91 o 
  32   6  -9      732.67      815.03    262.03 o 
  34   6  -9     1632.76     1548.08    441.04 o 
  36   6  -9      201.71      252.72    423.92 o 
  38   6  -9      519.78      688.88    463.87 o 
 -19   7  -9     1951.46     2451.90    374.37 o 
 -17   7  -9     2676.61     2916.09    359.00 o 
 -15   7  -9     4278.68     4240.21    558.85 o 
 -13   7  -9     4119.33     4270.87    339.66 o 
 -11   7  -9     1513.95     1541.70    260.30 o 
  -9   7  -9     2479.11     3316.31    312.04 o 
  -7   7  -9     1846.25     1870.52    253.54 o 
  -5   7  -9     1414.75     1487.79    266.99 o 
  -3   7  -9     3344.36     3273.94    279.28 o 
  -1   7  -9     4967.16     4734.96    292.82 o 
   1   7  -9     6519.31     7118.77    345.77 o 
   3   7  -9    16486.60    15943.26    480.19 o 
   5   7  -9    17281.50    17466.20   1449.90 o 
   7   7  -9    11669.77    10901.09    706.40 o 
   9   7  -9     7596.39     7947.65    517.68 o 
  11   7  -9     3462.07     3202.14    246.15 o 
  13   7  -9      327.06      442.58    158.59 o 
  15   7  -9     2981.45     3140.16    259.25 o 
  17   7  -9     4095.10     4037.22    287.26 o 
  19   7  -9      556.27      467.31    190.36 o 
  21   7  -9     2340.05     2901.01    293.08 o 
  23   7  -9     8406.33     8277.27    390.55 o 
  25   7  -9     2237.36     2305.80    290.21 o 
  27   7  -9     1878.41     2012.79    283.40 o 
  29   7  -9     4520.86     4493.36    378.99 o 
  31   7  -9     2995.29     2959.68    360.18 o 
  33   7  -9     1998.84     2653.61    376.81 o 
  35   7  -9     2751.11     3842.22    664.01 o 
 -16   8  -9     1874.29     1992.18    370.44 o 
 -14   8  -9     1804.53     1990.49    332.24 o 
 -12   8  -9     2399.70     2219.44    337.85 o 
 -10   8  -9     4236.58     4260.57    363.61 o 
  -8   8  -9     2585.94     2635.27    526.24 o 
  -6   8  -9     1299.39     1452.54    284.52 o 
  -4   8  -9     2823.23     3324.55    318.78 o 
  -2   8  -9     1294.42     1089.37    244.29 o 
   0   8  -9      740.50      581.12    197.99 o 
   2   8  -9     4344.99     4261.96    307.29 o 
   4   8  -9     6092.97     5833.44    717.41 o 
   6   8  -9     9085.27     7762.89    373.28 o 
   8   8  -9    13986.16    13062.96    782.63 o 
  10   8  -9    16844.19    16891.31    514.64 o 
  12   8  -9     7742.32     7478.72    503.41 o 
  14   8  -9     5170.82     5206.69    321.67 o 
  16   8  -9     4626.67     4430.58    316.95 o 
  18   8  -9     5063.74     4000.20    324.09 o 
  20   8  -9     3109.34     2860.53    309.52 o 
  22   8  -9     2219.83     2853.29    314.48 o 
  24   8  -9      622.67      705.49    225.41 o 
  26   8  -9     2939.02     3226.36    353.92 o 
  28   8  -9     3466.65     4017.54    373.61 o 
  30   8  -9     3600.42     3922.15    405.78 o 
  32   8  -9     3568.78     4011.23    415.25 o 
 -13   9  -9       82.43     -435.34    435.34 o 
 -11   9  -9      477.97      809.54    297.78 o 
  -9   9  -9       32.51     -234.17    234.17 o 
  -7   9  -9        5.71      104.47    234.10 o 
  -5   9  -9     1018.04      774.59    337.92 o 
  -3   9  -9     2780.06     2871.11    328.29 o 
  -1   9  -9     2295.85     2470.70    307.76 o 
   1   9  -9     2815.37     2945.37    313.76 o 
   3   9  -9     3148.02     2637.24    308.63 o 
   5   9  -9     1577.63     1584.32    268.63 o 
   7   9  -9     1247.00     1644.85    271.88 o 
   9   9  -9      349.38      587.01    219.44 o 
  11   9  -9      423.26      166.67    259.25 o 
  13   9  -9     1054.89     1054.82    245.43 o 
  15   9  -9     1543.98     1661.31    267.60 o 
  17   9  -9      408.45      370.48    230.90 o 
  19   9  -9     1771.71     1751.15    284.76 o 
  21   9  -9     4096.99     3838.61    432.89 o 
  23   9  -9     2193.99     1905.55    439.01 o 
  25   9  -9     2583.21     3126.60    363.14 o 
  27   9  -9      811.72      293.67    302.35 o 
  -8  10  -9      246.11      751.65    478.54 o 
  -6  10  -9      349.20      440.37    301.16 o 
  -4  10  -9      629.60      281.42    281.55 o 
  -2  10  -9      144.40      272.45    255.13 o 
   0  10  -9       45.35      393.39    258.52 o 
   2  10  -9      120.88      248.73    237.80 o 
   4  10  -9      608.36      254.22    291.86 o 
   6  10  -9      236.62      -62.47    232.86 o 
   8  10  -9       69.92       90.26    239.51 o 
  10  10  -9       26.38        0.05    235.09 o 
  12  10  -9       98.99      111.59    245.75 o 
  14  10  -9       37.79      100.24    229.30 o 
  16  10  -9      178.12      160.66    260.13 o 
  18  10  -9       49.50      -24.89    251.60 o 
  20  10  -9      368.72       91.28    255.64 o 
  22  10  -9      613.54      597.96    305.67 o 
   3  11  -9     2100.61     1526.94    442.67 o 
   5  11  -9      963.37      773.66    427.18 o 
   7  11  -9      560.29      509.01    357.48 o 
   9  11  -9       83.23     -170.09    287.61 o 
  11  11  -9      168.92      495.01    304.40 o 
 -26   0  -8     5378.24     4990.89    610.61 o 
 -24   0  -8     5412.10     4943.60    560.07 o 
 -22   0  -8     8569.21     7624.92    572.30 o 
 -20   0  -8     5088.22     5066.70    491.59 o 
 -18   0  -8     5604.88     5439.27    458.98 o 
 -16   0  -8      235.97      362.78    251.09 o 
 -14   0  -8     2322.58     2740.01    320.39 o 
 -12   0  -8     1212.36     1197.58    241.31 o 
 -10   0  -8     1196.56     1336.38    148.45 o 
  -8   0  -8     4452.86     4335.75    190.00 o 
  -6   0  -8    37315.93    39071.50    624.47 o 
  -4   0  -8    24839.78    24233.78    535.20 o 
  -2   0  -8     9386.17     8684.74    188.99 o 
   0   0  -8    15532.33    14732.80    416.18 o 
   2   0  -8    33539.02    34436.79    900.84 o 
   4   0  -8     3761.06     3558.34    109.21 o 
   6   0  -8   130304.84   132776.45   1887.69 o 
   8   0  -8     7301.99     6939.88    167.07 o 
  10   0  -8     4108.23     4326.69    119.28 o 
  12   0  -8    14122.73    13977.26    418.32 o 
  14   0  -8    46764.50    48876.95   1403.43 o 
  16   0  -8    70716.23    70651.31   5357.74 o 
  18   0  -8     1912.25     1133.98    126.36 o 
  20   0  -8    80605.48    87207.01   1021.08 o 
  22   0  -8    32210.26    31460.56    454.24 o 
  24   0  -8    14369.39    14250.54    341.88 o 
  26   0  -8     7411.71     7216.30    273.54 o 
  28   0  -8     2294.86     2206.03    330.99 o 
  30   0  -8     1122.20     1244.87    292.67 o 
  32   0  -8     2983.60     3293.56    423.11 o 
  34   0  -8     6768.76     6078.41    499.74 o 
  36   0  -8     8647.14     9264.36    617.95 o 
  38   0  -8     8194.75     7509.16    622.84 o 
  40   0  -8     3460.83     3877.27    540.50 o 
 -27   1  -8     2569.14     1875.86    468.76 o 
 -25   1  -8     1203.03      911.57    274.38 o 
 -23   1  -8      883.93      551.83    233.17 o 
 -21   1  -8     4463.36     3551.60    305.81 o 
 -19   1  -8     4382.82     3755.80    316.18 o 
 -17   1  -8     2257.22     2449.04    261.09 o 
 -15   1  -8     3476.03     3366.61    375.01 o 
 -13   1  -8     8603.50     8690.35    260.48 o 
 -11   1  -8     2669.95     2425.85    159.91 o 
  -9   1  -8     1124.60      980.97    113.69 o 
  -7   1  -8    13556.44    13534.70    208.56 o 
  -5   1  -8    10322.58    10281.46    248.05 o 
  -3   1  -8     8269.85     7672.51    131.47 o 
  -1   1  -8     6828.63     6592.00    202.87 o 
   1   1  -8     3944.57     3751.98    118.62 o 
   3   1  -8    10496.40    10047.78    173.37 o 
   5   1  -8    32975.16    33721.58    302.13 o 
   7   1  -8    61796.46    62054.99   1291.63 o 
   9   1  -8    25042.86    24880.33    251.46 o 
  11   1  -8     9762.62     9171.96    145.76 o 
  13   1  -8    19909.35    19983.82    368.07 o 
  15   1  -8    14350.03    14785.43    429.03 o 
  17   1  -8    46760.74    50328.49    746.98 o 
  19   1  -8    15882.30    16113.82    229.22 o 
  21   1  -8     5174.65     5048.70    136.95 o 
  23   1  -8    10936.60    11515.83    210.00 o 
  25   1  -8     9868.41    10021.44    283.68 o 
  27   1  -8     3811.26     4098.28    319.19 o 
  29   1  -8     6413.78     6840.44    561.23 o 
  31   1  -8     8993.04     8735.07    391.44 o 
  33   1  -8     6878.13     7067.77    382.44 o 
  35   1  -8     3615.06     4013.81    336.64 o 
  37   1  -8     1529.45     1376.49    270.18 o 
  39   1  -8      682.96      464.56    271.70 o 
  41   1  -8     1509.99     1420.14    454.09 o 
 -26   2  -8      163.26      -45.62    267.05 o 
 -24   2  -8      414.66      527.24    260.53 o 
 -22   2  -8      631.77      655.20    240.29 o 
 -20   2  -8      628.18      448.21    213.85 o 
 -18   2  -8     8608.15     8161.56    484.25 o 
 -16   2  -8      476.75      746.15    229.08 o 
 -14   2  -8     2825.77     3233.80    197.97 o 
 -12   2  -8     4747.73     4789.99    210.61 o 
 -10   2  -8     4020.12     3835.65    185.60 o 
  -8   2  -8     2511.12     2602.83    159.31 o 
  -6   2  -8     4036.35     4253.31    167.63 o 
  -4   2  -8      733.25      902.25     68.96 o 
  -2   2  -8     3619.45     3499.62     88.96 o 
   0   2  -8     5287.18     4797.70    147.55 o 
   2   2  -8     4099.48     4033.06    132.14 o 
   4   2  -8    15324.04    15242.66    708.05 o 
   6   2  -8     5429.98     5092.58    120.06 o 
   8   2  -8     5062.38     5535.84    205.57 o 
  10   2  -8      945.50      894.32     69.89 o 
  12   2  -8    16195.84    18529.89    309.94 o 
  14   2  -8    18026.94    22590.47    494.21 o 
  16   2  -8    27823.83    30869.99    583.47 o 
  18   2  -8      166.12      160.13     49.08 o 
  20   2  -8      394.00      392.74     63.01 o 
  22   2  -8      334.49      267.09     71.04 o 
  24   2  -8      851.44      720.82    116.76 o 
  26   2  -8     9363.43     9891.34    318.58 o 
  28   2  -8     3638.09     3847.16    211.21 o 
  30   2  -8     4327.78     4909.75    301.20 o 
  32   2  -8     1195.66     1397.81    185.29 o 
  34   2  -8      225.40      297.07    244.57 o 
  36   2  -8     1164.67      973.26    536.02 o 
  38   2  -8      169.52      237.78    237.41 o 
  40   2  -8      904.43      773.46    308.28 o 
 -25   3  -8      366.81      562.33    285.01 o 
 -23   3  -8      527.54      503.43    255.58 o 
 -21   3  -8      276.36      429.04    294.71 o 
 -19   3  -8      412.48      262.15    196.28 o 
 -17   3  -8     1591.12     1654.95    192.58 o 
 -15   3  -8      121.53       66.45    128.29 o 
 -13   3  -8      539.67      469.21    132.03 o 
 -11   3  -8      327.69      456.53    115.19 o 
  -9   3  -8     2547.85     2365.03    163.32 o 
  -7   3  -8      939.50      783.42    109.21 o 
  -5   3  -8      509.37      252.39     84.96 o 
  -3   3  -8    11466.75    11171.53    235.17 o 
  -1   3  -8     5003.99     4665.68    172.19 o 
   1   3  -8     5055.16     5034.59    153.91 o 
   3   3  -8     7225.84     7410.55    153.38 o 
   5   3  -8     1799.81     1697.10     88.62 o 
   7   3  -8     2284.37     2453.75    100.98 o 
   9   3  -8       18.79       74.50     51.17 o 
  11   3  -8    12063.94    13263.18    260.87 o 
  13   3  -8      415.50      492.83     71.90 o 
  15   3  -8     5109.35     5825.18    151.54 o 
  17   3  -8     1965.96     2072.11    110.50 o 
  19   3  -8      120.74       78.80     68.79 o 
  21   3  -8     1852.05     2064.43    156.74 o 
  23   3  -8     2328.78     2352.71    137.54 o 
  25   3  -8      180.84      -31.39     90.54 o 
  27   3  -8     1983.40     2269.25    206.67 o 
  29   3  -8      253.42      170.81    136.07 o 
  31   3  -8     1239.94     1158.79    178.16 o 
  33   3  -8      394.66      541.25    170.52 o 
  35   3  -8      136.48      139.95    204.39 o 
  37   3  -8      210.44      197.79    240.83 o 
  39   3  -8      913.75      698.04    274.50 o 
  41   3  -8      206.85      450.83    396.21 o 
 -26   4  -8      867.66      888.62    323.59 o 
 -24   4  -8     1458.61     1757.51    322.50 o 
 -22   4  -8     2343.13     2422.25    450.42 o 
 -20   4  -8     2351.31     2364.05    264.56 o 
 -18   4  -8     5880.17     6272.47    297.19 o 
 -16   4  -8     2501.87     2528.79    213.89 o 
 -14   4  -8     4578.00     3925.24    218.54 o 
 -12   4  -8     2524.89     2517.90    297.37 o 
 -10   4  -8      970.69     1114.02    137.19 o 
  -8   4  -8     4636.80     4520.02    201.70 o 
  -6   4  -8     5308.21     4736.66    187.57 o 
  -4   4  -8     6070.80     5964.76    193.14 o 
  -2   4  -8     4622.45     4320.75    167.61 o 
   0   4  -8    10157.29     9900.19    193.04 o 
   2   4  -8     7920.21     7565.07    172.13 o 
   4   4  -8     9005.30     8532.91    168.50 o 
   6   4  -8    29758.22    29511.92    542.57 o 
   8   4  -8    10922.91    10757.68    201.21 o 
  10   4  -8    22046.97    21975.56    458.21 o 
  12   4  -8    23071.34    24184.13    404.08 o 
  14   4  -8     2836.81     2529.60    118.20 o 
  16   4  -8    13415.24    13951.49    324.32 o 
  18   4  -8    17171.75    17026.88    305.23 o 
  20   4  -8     2268.32     2106.28    133.46 o 
  22   4  -8     3053.75     3321.89    200.16 o 
  24   4  -8     5953.88     6048.93    204.76 o 
  26   4  -8     1927.59     2087.34    157.07 o 
  28   4  -8     1786.11     1672.79    161.79 o 
  30   4  -8     8498.02     8222.84    438.41 o 
  32   4  -8     3340.31     3409.00    247.17 o 
  34   4  -8     1908.14     2260.94    243.31 o 
  36   4  -8     3471.83     3727.96    291.68 o 
  38   4  -8     2546.10     2647.01    577.19 o 
  40   4  -8     3194.06     4220.49    617.95 o 
 -23   5  -8     1852.36     2497.89    457.35 o 
 -21   5  -8      601.48      693.56    215.56 o 
 -19   5  -8     1443.11     1272.71    207.42 o 
 -17   5  -8     3544.83     3577.02    319.30 o 
 -15   5  -8     5651.54     5815.58    275.78 o 
 -13   5  -8     9710.21     9737.85    333.04 o 
 -11   5  -8    20901.24    19919.18    402.66 o 
  -9   5  -8     6140.04     5663.09    254.11 o 
  -7   5  -8     5429.17     5206.30    209.43 o 
  -5   5  -8     6159.51     6070.72    189.40 o 
  -3   5  -8     5945.87     5344.37    169.30 o 
  -1   5  -8     6032.78     5590.45    164.78 o 
   1   5  -8     9761.68     8923.67    190.14 o 
   3   5  -8    12989.38    12819.84    318.88 o 
   5   5  -8     8018.69     7581.51    164.84 o 
   7   5  -8     6746.66     6231.50    152.77 o 
   9   5  -8    23878.23    23123.15    656.20 o 
  11   5  -8    13938.11    13513.93    583.36 o 
  13   5  -8    35255.30    34750.18    425.07 o 
  15   5  -8    14209.40    13554.25    284.14 o 
  17   5  -8     5854.03     5981.95    178.18 o 
  19   5  -8     4082.22     4012.47    191.43 o 
  21   5  -8     1461.61     1710.60    158.78 o 
  23   5  -8     3595.67     3518.63    201.75 o 
  25   5  -8     3476.99     3114.50    214.71 o 
  27   5  -8     3369.64     3472.19    228.33 o 
  29   5  -8     4449.07     4383.55    256.79 o 
  31   5  -8     2859.85     3353.60    257.58 o 
  33   5  -8     6264.64     6465.01    503.00 o 
  35   5  -8     3788.42     4181.24    382.24 o 
  37   5  -8     1361.09     1333.33    324.26 o 
  39   5  -8     1116.02      594.31    489.14 o 
 -22   6  -8     1263.35     1331.28    442.67 o 
 -20   6  -8     1630.79     2025.05    451.64 o 
 -18   6  -8     1003.48     1776.40    381.53 o 
 -16   6  -8     1928.72     1261.99    371.75 o 
 -14   6  -8      912.73      916.33    328.54 o 
 -12   6  -8     1049.01      977.47    296.75 o 
 -10   6  -8     5718.59     5059.57    320.41 o 
  -8   6  -8     4613.11     4313.29    315.09 o 
  -6   6  -8     6674.66     6566.61    319.63 o 
  -4   6  -8    18172.29    17691.25    515.23 o 
  -2   6  -8    20510.91    19775.11    544.99 o 
   0   6  -8    12383.07    12154.02    394.81 o 
   2   6  -8    13018.84    12346.67    650.15 o 
   4   6  -8     8603.88     8638.98    513.19 o 
   6   6  -8     3481.36     3494.04    231.13 o 
   8   6  -8      382.77      378.29    135.43 o 
  10   6  -8      609.49      455.92    141.55 o 
  12   6  -8     4105.02     4166.58    253.35 o 
  14   6  -8     8976.53     8764.38    337.29 o 
  16   6  -8     8439.27     8254.10    582.49 o 
  18   6  -8     2552.33     2623.43    247.48 o 
  20   6  -8     5021.67     4580.51    336.69 o 
  22   6  -8     3920.82     4035.54    293.36 o 
  24   6  -8     3806.10     3665.37    284.56 o 
  26   6  -8     1861.02     2112.05    265.97 o 
  28   6  -8     1702.10     1683.41    264.86 o 
  30   6  -8        1.24      -81.48    344.85 o 
  32   6  -8     1490.46     1732.76    304.40 o 
  34   6  -8      967.91      961.98    410.06 o 
  36   6  -8     1753.00     1890.54    498.11 o 
  38   6  -8     1970.55     2773.44    543.76 o 
 -21   7  -8      155.98       73.19    492.81 o 
 -19   7  -8       70.95      280.19    270.33 o 
 -17   7  -8       76.82     -173.89    230.06 o 
 -15   7  -8      782.78      264.13    594.72 o 
 -13   7  -8      766.14      476.58    216.95 o 
 -11   7  -8      156.81      144.33    247.83 o 
  -9   7  -8     3028.83     3291.24    308.35 o 
  -7   7  -8     2940.15     2836.26    280.84 o 
  -5   7  -8     1798.72     1718.71    230.54 o 
  -3   7  -8      153.90      199.74    162.26 o 
  -1   7  -8     1026.75     1107.84    209.68 o 
   1   7  -8      948.56      668.12    185.09 o 
   3   7  -8      668.88      653.92    284.93 o 
   5   7  -8     2608.55     2538.95    236.71 o 
   7   7  -8     3316.15     3287.74    351.37 o 
   9   7  -8     2935.77     2616.07    231.87 o 
  11   7  -8     2111.80     2685.93    248.73 o 
  13   7  -8     1768.49     1778.55    222.83 o 
  15   7  -8     2657.45     2930.39    255.51 o 
  17   7  -8     1070.52     1088.33    211.82 o 
  19   7  -8      361.85      171.47    178.94 o 
  21   7  -8     3669.23     3732.53    318.76 o 
  23   7  -8     1530.15     1711.16    252.48 o 
  25   7  -8      360.85      364.58    485.47 o 
  27   7  -8     1520.87     1890.57    286.09 o 
  29   7  -8      678.96      648.95    265.73 o 
  31   7  -8      989.37     1243.17    305.64 o 
  33   7  -8      562.41      408.12    370.93 o 
  35   7  -8      282.55      317.13    446.75 o 
 -18   8  -8       39.24       17.80    355.04 o 
 -16   8  -8      394.82      615.73    282.62 o 
 -14   8  -8      164.36     -144.62    240.01 o 
 -12   8  -8      177.13      258.54    287.37 o 
 -10   8  -8     1123.14      925.94    261.70 o 
  -8   8  -8     1923.50     2526.45    371.34 o 
  -6   8  -8      419.50      829.45    227.57 o 
  -4   8  -8     2144.42     2278.24    276.95 o 
  -2   8  -8      274.62      301.98    187.45 o 
   0   8  -8     1763.82     2195.12    263.99 o 
   2   8  -8     1088.54      877.98    269.84 o 
   4   8  -8      855.52      919.56    212.06 o 
   6   8  -8     1466.99     1437.02    600.83 o 
   8   8  -8     2020.31     1906.49    239.95 o 
  10   8  -8     1274.21     1024.48    220.64 o 
  12   8  -8     2601.76     2670.16    276.99 o 
  14   8  -8     4421.86     4082.37    300.98 o 
  16   8  -8      415.90      231.12    185.04 o 
  18   8  -8     1330.55     1290.95    236.63 o 
  20   8  -8     2165.55     2283.30    308.16 o 
  22   8  -8     1100.36     1302.25    256.58 o 
  24   8  -8      488.35      534.11    248.14 o 
  26   8  -8     1098.51     1025.77    284.52 o 
  28   8  -8       69.74     -193.30    286.56 o 
  30   8  -8       69.24      182.05    292.34 o 
  32   8  -8      349.09      421.48    449.20 o 
 -15   9  -8      555.07       73.37    398.65 o 
 -13   9  -8      433.11      425.38    295.93 o 
 -11   9  -8     1051.03     1361.46    302.60 o 
  -9   9  -8     1152.15     1387.51    297.34 o 
  -7   9  -8     1509.24     1503.91    452.46 o 
  -5   9  -8     2419.48     3105.46    341.80 o 
  -3   9  -8       23.99      193.73    216.17 o 
  -1   9  -8     2461.14     2424.03    416.18 o 
   1   9  -8      923.13      690.29    230.37 o 
   3   9  -8     2647.75     2809.08    297.56 o 
   5   9  -8     2908.55     2965.39    330.58 o 
   7   9  -8     2465.97     2170.91    285.32 o 
   9   9  -8     2817.25     2614.31    285.90 o 
  11   9  -8     2533.94     2301.32    313.46 o 
  13   9  -8     5460.76     5075.77    772.03 o 
  15   9  -8     2331.02     2737.04    303.87 o 
  17   9  -8     4300.86     3890.08    362.87 o 
  19   9  -8     3019.10     3438.62    336.62 o 
  21   9  -8     1588.34     1510.72    286.45 o 
  23   9  -8     3000.50     3111.17    353.43 o 
  25   9  -8      947.13      316.10    399.87 o 
  27   9  -8     1774.22     1591.35    423.92 o 
  29   9  -8     2027.97     1635.37    511.15 o 
 -10  10  -8     1326.48     2539.47    516.86 o 
  -8  10  -8      735.50      871.28    372.16 o 
  -6  10  -8     2302.05     2089.07    353.05 o 
  -4  10  -8     1874.13     1616.97    391.31 o 
  -2  10  -8     2271.13     2371.00    421.89 o 
   0  10  -8     5079.22     4927.93    433.71 o 
   2  10  -8     1562.14     1782.84    287.35 o 
   4  10  -8     2387.60     2363.37    436.15 o 
   6  10  -8     4031.67     3827.83    779.78 o 
   8  10  -8     4181.59     3738.21    348.70 o 
  10  10  -8     2894.91     2613.43    327.71 o 
  12  10  -8     3009.19     2858.78    342.00 o 
  14  10  -8     2725.53     2875.16    348.89 o 
  16  10  -8     2486.48     2930.37    348.71 o 
  18  10  -8      742.18      721.30    276.11 o 
  20  10  -8      561.21      428.70    286.63 o 
  22  10  -8     2504.61     2446.97    369.48 o 
  24  10  -8     1925.32     2805.23    553.55 o 
  -1  11  -8      188.69      202.99    436.97 o 
   1  11  -8      273.96     -372.56    405.99 o 
   3  11  -8     1965.56     2012.17    348.71 o 
   5  11  -8     2318.25     2373.74    349.99 o 
   7  11  -8     1575.10     1508.18    326.83 o 
   9  11  -8     4067.57     4160.28    703.14 o 
  11  11  -8     2282.50     2607.71    360.52 o 
  13  11  -8     1798.59     1515.17    314.74 o 
 -27   1  -7       91.30       29.23    249.44 o 
 -25   1  -7      947.36     1585.47    297.92 o 
 -23   1  -7     4186.25     4311.74    605.31 o 
 -21   1  -7     4525.24     4333.82    331.18 o 
 -19   1  -7    10983.31    11298.11    442.10 o 
 -17   1  -7     1055.54      933.66    200.87 o 
 -15   1  -7     1526.71     1575.21    160.38 o 
 -13   1  -7     2167.00     2022.94    160.65 o 
 -11   1  -7     1204.49     1173.31    103.52 o 
  -9   1  -7      979.01      976.39     87.28 o 
  -7   1  -7     2626.13     2617.50    108.68 o 
  -5   1  -7    16558.84    17806.19    296.29 o 
  -3   1  -7      521.52      440.95     50.29 o 
  -1   1  -7     3528.42     3418.72     73.63 o 
   1   1  -7     3938.65     4052.26    158.27 o 
   3   1  -7    44048.20    43271.77   2340.76 o 
   5   1  -7    37595.31    39024.12   1549.07 o 
   7   1  -7    48917.12    48132.26    694.84 o 
   9   1  -7    27887.46    28817.18    407.84 o 
  11   1  -7     3006.47     2713.13     86.99 o 
  13   1  -7    11354.52    11827.79    265.82 o 
  15   1  -7      952.02      747.25     53.84 o 
  17   1  -7    22889.73    24664.74    603.65 o 
  19   1  -7     9055.71     9842.89    285.03 o 
  21   1  -7     2233.06     2185.28    109.69 o 
  23   1  -7     5694.34     5545.16    168.97 o 
  25   1  -7     7700.85     8390.46    269.82 o 
  27   1  -7     4968.16     5307.94    228.77 o 
  29   1  -7     7329.34     7486.35    271.19 o 
  31   1  -7     6451.67     6028.25    267.00 o 
  33   1  -7     5480.57     5550.31    342.07 o 
  35   1  -7     2406.81     2696.32    314.29 o 
  37   1  -7     2582.70     3073.34    341.43 o 
  39   1  -7      248.39      383.81    268.05 o 
 -28   2  -7     1065.72      956.27    463.87 o 
 -26   2  -7     1388.11     1571.80    843.77 o 
 -24   2  -7      747.44      351.03    239.02 o 
 -22   2  -7     2291.27     2724.60    295.12 o 
 -20   2  -7     4637.03     4247.20    448.79 o 
 -18   2  -7     1417.24     1561.49    183.43 o 
 -16   2  -7     8998.70     9007.86    291.64 o 
 -14   2  -7    13162.44    12568.51    316.02 o 
 -12   2  -7    11529.48    11133.14    284.76 o 
 -10   2  -7    16332.51    16152.24    313.24 o 
  -8   2  -7    10683.29    10807.51    289.47 o 
  -6   2  -7     5033.61     4881.53    129.80 o 
  -4   2  -7     3330.60     3171.96    101.20 o 
  -2   2  -7    15565.53    15313.19    191.10 o 
   0   2  -7    22972.27    21943.35    269.05 o 
   2   2  -7    32015.67    30439.59    799.03 o 
   4   2  -7    37233.79    35480.13    757.20 o 
   6   2  -7    29069.80    26877.52    388.07 o 
   8   2  -7    23693.90    23926.60    288.88 o 
  10   2  -7    19676.77    18914.93    304.88 o 
  12   2  -7    14099.05    14459.59    229.61 o 
  14   2  -7    14022.37    15090.40    210.39 o 
  16   2  -7       57.80       -9.36     41.96 o 
  18   2  -7    16626.59    17372.96    460.99 o 
  20   2  -7     5696.72     5495.02    151.68 o 
  22   2  -7    17147.28    17693.37    237.84 o 
  24   2  -7    17265.37    17115.67    440.93 o 
  26   2  -7    20770.31    20094.44    553.32 o 
  28   2  -7      459.63      437.79    184.66 o 
  30   2  -7     7770.66     7021.69    276.50 o 
  32   2  -7     8461.42     8261.45    445.07 o 
  34   2  -7     6864.44     6544.17    369.38 o 
  36   2  -7     1359.47     1319.19    270.70 o 
  38   2  -7     1324.32      945.61    282.79 o 
  40   2  -7     1293.12     2008.25    355.56 o 
 -27   3  -7     4882.71     4610.13    437.47 o 
 -25   3  -7     2396.87     2678.46    345.76 o 
 -23   3  -7     2587.06     2569.34    306.09 o 
 -21   3  -7     4361.86     4746.96    696.21 o 
 -19   3  -7     2846.18     3005.26    232.79 o 
 -17   3  -7     1452.69     1463.48    177.09 o 
 -15   3  -7     1987.15     1944.67    181.05 o 
 -13   3  -7     1925.16     2332.17    177.32 o 
 -11   3  -7     3442.63     3392.58    181.63 o 
  -9   3  -7    11757.67    11518.88    289.10 o 
  -7   3  -7    15146.54    14670.92    522.25 o 
  -5   3  -7    20486.71    19001.28    312.37 o 
  -3   3  -7    46456.48    46470.27    439.21 o 
  -1   3  -7    28339.47    27399.71    321.17 o 
   1   3  -7    15612.17    15293.20    258.80 o 
   3   3  -7    17183.68    17640.64    346.18 o 
   5   3  -7    19655.96    20380.84    441.88 o 
   7   3  -7    12865.26    13156.61    181.95 o 
   9   3  -7     5273.92     5177.78    124.10 o 
  11   3  -7    37409.46    39426.38   1095.22 o 
  13   3  -7    36362.46    36840.83    823.22 o 
  15   3  -7    46416.29    46187.75   1142.92 o 
  17   3  -7     4097.04     3340.08    127.15 o 
  19   3  -7     9468.59     9291.90    289.06 o 
  21   3  -7     9337.75     9218.83    179.47 o 
  23   3  -7     4473.92     4567.92    176.80 o 
  25   3  -7      463.28      480.35    109.38 o 
  27   3  -7     5227.96     5022.01    230.94 o 
  29   3  -7     2153.34     2190.98    202.63 o 
  31   3  -7     3636.97     3732.06    243.39 o 
  33   3  -7     2871.51     2926.27    243.71 o 
  35   3  -7     2044.51     2251.66    250.62 o 
  37   3  -7     3693.19     4177.14    397.16 o 
  39   3  -7     6301.62     6396.84    467.03 o 
 -26   4  -7      261.93      473.41    292.48 o 
 -24   4  -7      139.44       52.66    233.34 o 
 -22   4  -7     1132.53     1224.25    221.15 o 
 -20   4  -7     2477.95     2635.36    238.01 o 
 -18   4  -7     2771.03     2558.61    224.81 o 
 -16   4  -7     6073.59     6036.77    298.43 o 
 -14   4  -7     5764.53     5402.47    267.64 o 
 -12   4  -7     4077.47     3721.44    198.05 o 
 -10   4  -7     2800.42     2858.43    170.49 o 
  -8   4  -7     5074.71     5280.03    366.37 o 
  -6   4  -7     1799.04     1944.52    137.34 o 
  -4   4  -7     7346.92     7034.06    195.19 o 
  -2   4  -7      433.47      447.01     72.38 o 
   0   4  -7    10626.87    10413.94    187.06 o 
   2   4  -7     4219.66     4016.00    159.80 o 
   4   4  -7    19731.58    19536.18    402.02 o 
   6   4  -7    14683.79    14763.52    272.05 o 
   8   4  -7    11966.16    11584.54    182.28 o 
  10   4  -7    15070.21    16097.24    361.94 o 
  12   4  -7     3423.71     3886.47    127.63 o 
  14   4  -7     2957.50     3115.51    122.43 o 
  16   4  -7     5412.16     5926.83    164.59 o 
  18   4  -7     2439.54     2480.87    129.82 o 
  20   4  -7      862.29      787.15    102.66 o 
  22   4  -7     2923.62     2968.03    185.21 o 
  24   4  -7     3905.58     4183.79    184.74 o 
  26   4  -7     4638.17     4557.45    199.92 o 
  28   4  -7     3532.50     3283.88    193.80 o 
  30   4  -7     1776.24     2057.92    235.64 o 
  32   4  -7     1375.26     1209.60    200.40 o 
  34   4  -7     1212.40     1186.70    223.14 o 
  36   4  -7      409.02      384.44    215.54 o 
  38   4  -7      613.06      724.84    295.83 o 
 -25   5  -7      337.95      238.86    414.14 o 
 -23   5  -7      237.49      593.85    216.59 o 
 -21   5  -7      158.51       62.40    175.10 o 
 -19   5  -7      126.72      -42.52    188.34 o 
 -17   5  -7      290.50      204.94    189.97 o 
 -15   5  -7     1123.05     1122.02    165.22 o 
 -13   5  -7     3292.57     3243.45    213.77 o 
 -11   5  -7      969.76      869.67    142.48 o 
  -9   5  -7     1616.02     1392.51    149.98 o 
  -7   5  -7      304.49      268.72    102.66 o 
  -5   5  -7     1064.91     1130.17    109.47 o 
  -3   5  -7      271.77      287.52     89.08 o 
  -1   5  -7     7161.02     6858.79    170.14 o 
   1   5  -7     4223.77     4355.70    184.19 o 
   3   5  -7     5674.59     5500.31    141.94 o 
   5   5  -7     1024.84     1046.66    104.46 o 
   7   5  -7      305.53      373.01     93.30 o 
   9   5  -7      619.77      641.87     92.55 o 
  11   5  -7       43.94      -34.21     76.52 o 
  13   5  -7      389.67      377.27     90.34 o 
  15   5  -7     2342.73     2474.28    169.29 o 
  17   5  -7      116.32       87.12     90.55 o 
  19   5  -7     2579.20     2539.50    166.30 o 
  21   5  -7     2551.52     2706.60    182.29 o 
  23   5  -7      149.92      145.77    120.02 o 
  25   5  -7     1355.99     1308.09    191.09 o 
  27   5  -7       83.26      214.53    143.73 o 
  29   5  -7     2255.91     2430.59    281.59 o 
  31   5  -7      566.12     1156.49    318.35 o 
  33   5  -7       53.25       70.42    240.03 o 
  35   5  -7       17.00      172.53    255.94 o 
  37   5  -7      137.94        2.73    299.30 o 
 -24   6  -7      973.36      794.86    443.49 o 
 -22   6  -7      472.76      369.30    383.98 o 
 -20   6  -7      843.71      746.76    364.41 o 
 -18   6  -7       94.95      126.36    282.07 o 
 -16   6  -7     1580.94     1734.83    375.82 o 
 -14   6  -7     1776.33     1792.71    358.70 o 
 -12   6  -7     3261.89     3345.85    286.69 o 
 -10   6  -7     5907.51     6036.38    381.94 o 
  -8   6  -7     1159.95      917.29    186.73 o 
  -6   6  -7      571.45      506.40    278.00 o 
  -4   6  -7     5964.17     5288.41    279.94 o 
  -2   6  -7     5874.58     6136.80    344.44 o 
   0   6  -7     7470.49     7351.94    312.59 o 
   2   6  -7     3394.96     3563.34    491.59 o 
   4   6  -7     5381.65     5312.43    484.66 o 
   6   6  -7      993.81      797.36    155.93 o 
   8   6  -7    11483.08    11327.04    358.14 o 
  10   6  -7     2236.92     2301.95    210.70 o 
  12   6  -7     1173.14      910.00    157.90 o 
  14   6  -7     5375.65     4862.23    555.18 o 
  16   6  -7    11841.30    10805.10    376.11 o 
  18   6  -7      407.65      519.92    162.69 o 
  20   6  -7     2729.71     2800.24    237.73 o 
  22   6  -7      720.11      668.71    188.10 o 
  24   6  -7      464.14      327.62    189.35 o 
  26   6  -7     1707.03     1506.58    304.90 o 
  28   6  -7     2738.67     2764.29    445.94 o 
  30   6  -7      749.55      889.70    253.05 o 
  32   6  -7        7.83      258.07    241.50 o 
  34   6  -7      947.73     1335.36    462.24 o 
  36   6  -7     1279.83     1239.98    439.41 o 
 -21   7  -7     2891.41     3149.34    415.77 o 
 -19   7  -7     1768.66     1708.74    311.37 o 
 -17   7  -7     3605.97     3544.22    358.47 o 
 -15   7  -7     1379.90     1354.30    275.26 o 
 -13   7  -7     2282.45     2234.29    290.47 o 
 -11   7  -7     2114.45     2286.23    276.91 o 
  -9   7  -7     4582.99     4643.71    317.75 o 
  -7   7  -7     1364.32     1309.30    226.47 o 
  -5   7  -7     4491.59     3834.71    279.65 o 
  -3   7  -7    12000.99    11538.37    414.76 o 
  -1   7  -7     5411.45     5485.92    305.06 o 
   1   7  -7    10364.30    10112.77    765.51 o 
   3   7  -7     5343.05     5142.79    338.73 o 
   5   7  -7    10862.37    10898.15    389.37 o 
   7   7  -7     8056.47     7109.65   1170.27 o 
   9   7  -7    17807.43    16163.86    458.75 o 
  11   7  -7    10442.43    10942.83    575.97 o 
  13   7  -7     8234.87     8796.20    390.09 o 
  15   7  -7     6115.38     5393.11    311.63 o 
  17   7  -7      845.31      407.29    180.87 o 
  19   7  -7     1280.08     1343.31    226.26 o 
  21   7  -7     1829.23     2170.21    261.99 o 
  23   7  -7     1821.22     2073.25    262.44 o 
  25   7  -7     3371.98     3861.43    339.08 o 
  27   7  -7     4606.89     4687.50    345.40 o 
  29   7  -7     3278.37     3400.72    362.46 o 
  31   7  -7     3494.08     3795.60    376.27 o 
  33   7  -7     5220.04     5224.11    589.82 o 
 -18   8  -7     3283.43     4138.63    420.44 o 
 -16   8  -7     2747.35     2626.53    356.25 o 
 -14   8  -7     4035.17     4390.32    382.01 o 
 -12   8  -7     3349.04     3626.95    354.16 o 
 -10   8  -7     2598.28     2681.61    300.60 o 
  -8   8  -7     2540.39     2497.12    294.37 o 
  -6   8  -7     2697.36     2735.29    287.36 o 
  -4   8  -7      659.25      682.40    209.47 o 
  -2   8  -7      953.10     1173.65    215.00 o 
   0   8  -7      715.75     1158.69    212.11 o 
   2   8  -7     5183.72     5216.81    327.39 o 
   4   8  -7     7272.05     7194.18    355.69 o 
   6   8  -7    10142.80     9668.83    400.03 o 
   8   8  -7    12404.29    11804.74    434.94 o 
  10   8  -7     7001.51     6628.71    348.66 o 
  12   8  -7     6812.82     6190.27    334.20 o 
  14   8  -7     3546.65     3244.29    284.58 o 
  16   8  -7     1306.63     1046.13    224.06 o 
  18   8  -7     3052.83     3378.08    303.99 o 
  20   8  -7     4416.48     4495.42    334.52 o 
  22   8  -7     4141.69     4039.32    353.23 o 
  24   8  -7     3714.13     3320.05    783.85 o 
  26   8  -7     3087.93     3119.63    356.35 o 
  28   8  -7     2762.99     2577.55    383.57 o 
  30   8  -7     5039.11     5742.36    458.07 o 
  32   8  -7     3140.37     2868.01    576.37 o 
 -15   9  -7      247.85      185.93    293.13 o 
 -13   9  -7      340.37      326.92    283.48 o 
 -11   9  -7     1031.07      856.24    265.49 o 
  -9   9  -7      967.44      850.86    362.78 o 
  -7   9  -7     3143.42     3009.93    322.42 o 
  -5   9  -7     2545.88     3121.30    319.06 o 
  -3   9  -7     2187.34     2616.09    443.90 o 
  -1   9  -7      362.24      581.92    215.35 o 
   1   9  -7      669.65      449.42    220.10 o 
   3   9  -7       82.83      101.07    182.94 o 
   5   9  -7      301.18      153.99    194.02 o 
   7   9  -7      676.42      753.23    213.09 o 
   9   9  -7      366.59      241.63    199.14 o 
  11   9  -7     1653.23     1691.07    268.34 o 
  13   9  -7     4059.52     3994.10    327.20 o 
  15   9  -7     4924.60     4674.50    342.52 o 
  17   9  -7     4147.55     4310.25    341.60 o 
  19   9  -7     3948.90     3956.19    345.30 o 
  21   9  -7     1947.55     1630.64    282.33 o 
  23   9  -7      534.98      337.51    255.32 o 
  25   9  -7      899.70      490.24    295.74 o 
  27   9  -7      526.47      554.98    296.06 o 
  29   9  -7       72.80      199.73    435.34 o 
 -12  10  -7       20.24      245.39    443.49 o 
 -10  10  -7      706.81     1466.61    483.44 o 
  -8  10  -7       17.95        7.34    283.17 o 
  -6  10  -7      197.02      258.07    261.37 o 
  -4  10  -7       12.14     -231.10    232.45 o 
  -2  10  -7      147.37      333.31    236.65 o 
   0  10  -7       18.75       55.33    231.15 o 
   2  10  -7       49.72      -71.93    231.57 o 
   4  10  -7       93.29     -215.03    216.29 o 
   6  10  -7      326.85       63.02    229.14 o 
   8  10  -7      709.32      824.98    247.40 o 
  10  10  -7      483.53      613.12    254.43 o 
  12  10  -7      104.41      -87.29    223.66 o 
  14  10  -7       86.17       53.95    232.63 o 
  16  10  -7       10.29      -37.58    219.28 o 
  18  10  -7      123.95      416.04    273.18 o 
  20  10  -7      686.39      908.74    299.71 o 
  22  10  -7      407.49      372.47    286.20 o 
  24  10  -7      441.86      146.74    443.49 o 
  -5  11  -7     1177.47     1396.50    511.97 o 
  -3  11  -7     1529.23     1728.30    482.62 o 
  -1  11  -7      209.81       54.23    278.37 o 
   1  11  -7      945.90      879.32    318.08 o 
   3  11  -7      584.70      258.56    272.46 o 
   5  11  -7      232.22      -48.75    318.76 o 
   7  11  -7      842.76     1152.67    301.98 o 
   9  11  -7     1270.32     1261.99    461.42 o 
  11  11  -7      617.21     1321.25    315.10 o 
  13  11  -7      730.71      373.13    286.94 o 
  15  11  -7     1351.22     1310.90    424.74 o 
 -28   0  -6     2235.87     2428.59    500.56 o 
 -26   0  -6     2151.51     1394.87    386.42 o 
 -24   0  -6     4732.24     5343.88    520.12 o 
 -22   0  -6     4740.00     4360.71    468.76 o 
 -20   0  -6    16859.61    15348.49    707.63 o 
 -18   0  -6     8145.44     7461.06    498.93 o 
 -16   0  -6     8828.44     8188.88    314.08 o 
 -14   0  -6    13443.38    12697.81    351.39 o 
 -12   0  -6    21528.59    21058.63    755.73 o 
 -10   0  -6    18868.62    18290.58    354.50 o 
  -8   0  -6     9076.78     8748.37    291.86 o 
  -6   0  -6     9092.48    10213.28    489.96 o 
  -4   0  -6    26870.16    26186.54    630.99 o 
  -2   0  -6    27526.73    28408.91    582.08 o 
   0   0  -6     9547.81     9913.18    381.12 o 
   2   0  -6    16121.19    15899.31    186.66 o 
   4   0  -6    51712.22    52099.26   2060.11 o 
   6   0  -6    10282.40    10109.20    170.74 o 
   8   0  -6      236.23      188.07     35.63 o 
  10   0  -6    38070.25    38999.56    732.15 o 
  12   0  -6    21015.71    20115.90    476.10 o 
  14   0  -6    17194.14    14276.10    893.09 o 
  16   0  -6    98000.80   100857.20   5619.03 o 
  18   0  -6    41689.30    45084.69    495.94 o 
  20   0  -6    17611.52    19109.91    356.49 o 
  22   0  -6     7324.42     7321.31    482.62 o 
  24   0  -6     2492.67     2701.53    200.11 o 
  26   0  -6    13455.33    14042.69    383.66 o 
  28   0  -6    29722.42    30695.61   1343.92 o 
  30   0  -6    13593.25    15688.33   1266.88 o 
  32   0  -6     6410.17     6746.09    531.54 o 
  34   0  -6     5915.65     5246.06    512.78 o 
  36   0  -6     6913.16     6383.31    579.63 o 
  38   0  -6     2174.46     2444.08    487.51 o 
 -29   1  -6       80.98      -11.66    275.94 o 
 -27   1  -6      544.20      658.19    295.93 o 
 -25   1  -6      997.45     1120.28    252.69 o 
 -23   1  -6     2046.07     2058.79    269.63 o 
 -21   1  -6     4431.34     3928.33    316.59 o 
 -19   1  -6     6524.44     5798.59    256.77 o 
 -17   1  -6     8694.71     8710.61    277.52 o 
 -15   1  -6    15884.04    15102.66    492.79 o 
 -13   1  -6    11430.85    10941.01    250.52 o 
 -11   1  -6     8228.83     7550.18    179.48 o 
  -9   1  -6    30007.60    29871.91    306.83 o 
  -7   1  -6     2394.36     2102.45     96.04 o 
  -5   1  -6    16797.91    17087.38    317.71 o 
  -3   1  -6     1608.49     1507.40     67.68 o 
  -1   1  -6     4687.22     4539.41    108.26 o 
   1   1  -6    11783.62    11365.91    417.39 o 
   3   1  -6    58713.55    59512.56    598.32 o 
   5   1  -6    68565.85    67555.98    920.31 o 
   7   1  -6    45259.28    46353.08    624.00 o 
   9   1  -6    15591.19    15501.67    166.70 o 
  11   1  -6     6605.76     6181.16    145.20 o 
  13   1  -6    12143.95    12047.41    222.46 o 
  15   1  -6     1722.21     1600.58     70.74 o 
  17   1  -6    20971.28    23021.22    375.16 o 
  19   1  -6     7724.33     7550.20    162.80 o 
  21   1  -6    12415.76    12556.95    216.27 o 
  23   1  -6    13027.36    12991.18    257.70 o 
  25   1  -6    17049.54    17643.75    294.82 o 
  27   1  -6    16283.82    16401.56    378.83 o 
  29   1  -6     3327.03     3363.52    208.70 o 
  31   1  -6     4969.76     5340.22    255.45 o 
  33   1  -6     1560.26     1622.17    265.77 o 
  35   1  -6     1665.71     1833.36    335.88 o 
  37   1  -6      623.54      544.78    255.55 o 
  39   1  -6     3473.60     3617.98    438.60 o 
 -28   2  -6      120.89      450.83    288.51 o 
 -26   2  -6      832.43      645.53    233.27 o 
 -24   2  -6      802.04      604.28    222.25 o 
 -22   2  -6     4502.38     4098.78    636.70 o 
 -20   2  -6     1898.60     2198.18    248.19 o 
 -18   2  -6      906.40      803.39    150.59 o 
 -16   2  -6     2668.90     2613.17    187.79 o 
 -14   2  -6     4117.40     4028.30    206.42 o 
 -12   2  -6     3405.90     3664.81    238.73 o 
 -10   2  -6     3878.59     4225.75    140.37 o 
  -8   2  -6     5150.96     5778.61    147.03 o 
  -6   2  -6    11114.93    11882.32    180.06 o 
  -4   2  -6     8890.93     8611.31    254.53 o 
  -2   2  -6     3665.93     3310.65    120.61 o 
   0   2  -6     2908.71     3008.11    116.80 o 
   2   2  -6     2276.93     1948.63     86.55 o 
   4   2  -6     5037.16     4813.72    160.38 o 
   6   2  -6    13479.15    13496.06    162.18 o 
   8   2  -6     6650.81     6407.60    119.30 o 
  10   2  -6     3886.33     3677.65    138.76 o 
  12   2  -6     1400.03     1541.46     80.48 o 
  14   2  -6      916.41      826.70     56.99 o 
  16   2  -6    12239.63    13698.37    173.60 o 
  18   2  -6     1863.10     1829.50     90.26 o 
  20   2  -6     6514.27     7336.02    157.00 o 
  22   2  -6     4319.48     4353.54    206.16 o 
  24   2  -6     1737.43     1792.77    126.17 o 
  26   2  -6     2915.96     2773.20    185.37 o 
  28   2  -6      297.10      331.01    134.30 o 
  30   2  -6     9590.44     9522.54    322.63 o 
  32   2  -6     1272.04     1275.76    270.96 o 
  34   2  -6      235.83     -100.05    156.94 o 
  36   2  -6       52.88      -32.34    220.71 o 
  38   2  -6      157.83       58.41    258.06 o 
 -29   3  -6      505.81      118.21    413.33 o 
 -27   3  -6      529.97      421.99    281.36 o 
 -25   3  -6      410.76      409.73    251.60 o 
 -23   3  -6      503.69      429.42    181.14 o 
 -21   3  -6      243.26      125.00    157.39 o 
 -19   3  -6     1159.53     1426.25    179.38 o 
 -17   3  -6      587.92      494.85    136.79 o 
 -15   3  -6     2709.96     2647.37    181.86 o 
 -13   3  -6     3460.28     3677.19    266.02 o 
 -11   3  -6     2895.33     3036.47    173.72 o 
  -9   3  -6      476.67      415.87     75.73 o 
  -7   3  -6     1727.77     1744.46    123.28 o 
  -5   3  -6     3665.46     3503.78    144.89 o 
  -3   3  -6     2069.09     2093.60    114.39 o 
  -1   3  -6      128.55       13.61     60.28 o 
   1   3  -6      807.82      684.91     62.37 o 
   3   3  -6     1583.35     1597.70     78.68 o 
   5   3  -6     1483.99     1569.27     77.05 o 
   7   3  -6     1148.92     1019.71     68.21 o 
   9   3  -6     2861.12     3005.90     99.10 o 
  11   3  -6      140.48      149.87     52.30 o 
  13   3  -6     4924.71     5036.00    132.68 o 
  15   3  -6     1534.52     1745.31    148.26 o 
  17   3  -6    15800.81    16570.06    207.77 o 
  19   3  -6     1923.37     2034.96    102.83 o 
  21   3  -6      637.76      619.77     82.27 o 
  23   3  -6     2374.62     2429.50    150.45 o 
  25   3  -6      671.99      631.63    131.49 o 
  27   3  -6      161.34       42.83    119.85 o 
  29   3  -6     4077.39     4231.54    418.21 o 
  31   3  -6       93.22      181.87    155.57 o 
  33   3  -6      600.85      441.04    182.31 o 
  35   3  -6      284.77      196.67    192.91 o 
  37   3  -6      329.45      345.01    268.05 o 
  39   3  -6      482.37      699.84    299.25 o 
 -28   4  -6     1145.36      664.20    312.64 o 
 -26   4  -6     1377.99     1136.60    339.95 o 
 -24   4  -6     1937.71     2204.49    253.28 o 
 -22   4  -6     3746.51     4155.54    279.73 o 
 -20   4  -6     4587.36     4290.17    295.62 o 
 -18   4  -6     8713.22     7652.85    287.90 o 
 -16   4  -6     2310.71     2184.58    191.39 o 
 -14   4  -6     3555.75     3531.52    200.60 o 
 -12   4  -6     3823.96     4102.04    260.61 o 
 -10   4  -6      202.16      285.21     99.94 o 
  -8   4  -6       97.37       68.05     84.76 o 
  -6   4  -6    10952.57    10366.55    336.07 o 
  -4   4  -6     7512.03     7037.72    188.61 o 
  -2   4  -6     8774.95     8296.28    169.49 o 
   0   4  -6    13332.32    13381.61    236.16 o 
   2   4  -6     5757.54     5087.72    124.32 o 
   4   4  -6    39766.73    40121.80    567.40 o 
   6   4  -6    10464.80    10015.68    229.59 o 
   8   4  -6    21473.32    21182.58    228.89 o 
  10   4  -6    12561.67    12545.40    253.46 o 
  12   4  -6    14990.38    15068.30    478.68 o 
  14   4  -6    56230.90    59461.45    538.57 o 
  16   4  -6     7555.68     7863.65    305.71 o 
  18   4  -6     7829.36     8247.96    198.47 o 
  20   4  -6     2784.11     3092.82    206.98 o 
  22   4  -6     3192.71     3620.92    164.14 o 
  24   4  -6     7784.34     8314.56    238.09 o 
  26   4  -6     5541.59     5595.64    253.93 o 
  28   4  -6     2721.98     3167.97    225.54 o 
  30   4  -6     3682.97     4184.90    256.98 o 
  32   4  -6     5628.45     5667.77    635.31 o 
  34   4  -6     1100.67     1506.88    242.17 o 
  36   4  -6      858.70      471.35    228.88 o 
  38   4  -6     1622.53     1770.16    284.50 o 
 -27   5  -6       65.16      226.64    409.25 o 
 -25   5  -6      853.11     1004.38    230.59 o 
 -23   5  -6     2081.37     2260.88    253.06 o 
 -21   5  -6     2419.07     2638.83    247.03 o 
 -19   5  -6     5670.60     5697.87    283.45 o 
 -17   5  -6     4977.75     5237.00    254.46 o 
 -15   5  -6    12840.91    12452.75    341.82 o 
 -13   5  -6    13309.85    12423.47    463.87 o 
 -11   5  -6     5721.85     5509.60    220.63 o 
  -9   5  -6      411.07      252.29    104.95 o 
  -7   5  -6     3689.15     3556.32    151.94 o 
  -5   5  -6     3439.68     2938.04    132.36 o 
  -3   5  -6     8071.75     7553.04    175.75 o 
  -1   5  -6    14501.60    14522.75    238.55 o 
   1   5  -6    14830.86    14399.75    272.52 o 
   3   5  -6    18418.86    18015.43    551.72 o 
   5   5  -6    13893.35    13232.91    516.90 o 
   7   5  -6    36509.71    36757.76   1036.74 o 
   9   5  -6    16125.15    15964.28    333.45 o 
  11   5  -6    30174.41    29638.95    368.62 o 
  13   5  -6      958.89      976.29    108.54 o 
  15   5  -6     9065.54     9747.91    267.12 o 
  17   5  -6     7000.63     6989.71    312.60 o 
  19   5  -6     2736.95     2746.42    173.01 o 
  21   5  -6    17440.35    17106.91    364.84 o 
  23   5  -6    16472.44    15885.34    369.53 o 
  25   5  -6    10909.44    11696.26    342.00 o 
  27   5  -6     2447.74     2673.62    283.70 o 
  29   5  -6     2407.11     2514.41    276.65 o 
  31   5  -6     1042.39     1076.83    258.60 o 
  33   5  -6      761.13      663.54    337.92 o 
  35   5  -6     1331.01     1398.20    320.80 o 
  37   5  -6     1965.34     2343.53    378.33 o 
 -24   6  -6     1591.05     1623.14    450.83 o 
 -22   6  -6      901.04     1160.90    393.76 o 
 -20   6  -6      184.06      410.06    335.88 o 
 -18   6  -6     1071.83      865.78    343.22 o 
 -16   6  -6      426.89      330.99    283.70 o 
 -14   6  -6     3020.67     3108.50    397.02 o 
 -12   6  -6     9497.82    10017.57    603.68 o 
 -10   6  -6    10404.96    11083.49    409.80 o 
  -8   6  -6    16036.09    15914.15    507.08 o 
  -6   6  -6    15900.84    14904.28    438.67 o 
  -4   6  -6    12663.30    12609.34    389.90 o 
  -2   6  -6     9468.76     9539.07    576.78 o 
   0   6  -6     3118.01     2778.33    211.96 o 
   2   6  -6     4585.38     4612.62    251.00 o 
   4   6  -6      344.97      373.97    169.16 o 
   6   6  -6     6350.07     6632.94    565.78 o 
   8   6  -6     9290.17     9422.29    328.16 o 
  10   6  -6    13990.25    12923.29    383.03 o 
  12   6  -6    19452.45    18685.42    454.99 o 
  14   6  -6    25630.87    23550.27   1653.71 o 
  16   6  -6    12919.24    11521.30    890.65 o 
  18   6  -6     8769.49     8820.71    361.00 o 
  20   6  -6     6207.61     5555.77    312.48 o 
  22   6  -6     1998.41     1904.94    239.29 o 
  24   6  -6       70.52      197.38    134.53 o 
  26   6  -6      553.92      733.39    217.18 o 
  28   6  -6      205.99       91.77    205.51 o 
  30   6  -6     1098.31     1259.00    273.02 o 
  32   6  -6      777.42      533.98    370.93 o 
  34   6  -6     2370.84     2832.14    529.90 o 
  36   6  -6     2572.51     2861.48    557.62 o 
 -23   7  -6      127.07      -98.07    291.39 o 
 -21   7  -6      128.07      315.09    255.77 o 
 -19   7  -6      201.38      236.96    306.53 o 
 -17   7  -6       75.43       33.07    204.52 o 
 -15   7  -6      422.31      142.74    206.80 o 
 -13   7  -6     1007.91      823.50    222.97 o 
 -11   7  -6     4459.38     4352.68    323.62 o 
  -9   7  -6     2483.63     2480.96    364.82 o 
  -7   7  -6      377.48      250.97    171.21 o 
  -5   7  -6     2669.44     2752.70    258.97 o 
  -3   7  -6       39.51       12.82    221.34 o 
  -1   7  -6      242.61      320.28    149.58 o 
   1   7  -6     1241.11      862.34    177.83 o 
   3   7  -6     3476.81     3130.88    236.61 o 
   5   7  -6      148.60      264.14    243.35 o 
   7   7  -6     3717.18     3541.60    247.82 o 
   9   7  -6      695.59      573.94    169.89 o 
  11   7  -6     5921.28     5784.33    296.58 o 
  13   7  -6      276.73      501.51    167.43 o 
  15   7  -6     1239.13     1125.85    196.25 o 
  17   7  -6     1416.50     1561.21    224.10 o 
  19   7  -6     4122.43     4464.72    302.44 o 
  21   7  -6     1692.18     1720.20    246.91 o 
  23   7  -6     2466.29     2485.14    286.19 o 
  25   7  -6       18.65      287.37    315.50 o 
  27   7  -6      246.96      284.07    233.75 o 
  29   7  -6      624.99      546.15    269.16 o 
  31   7  -6       39.36      156.46    254.02 o 
  33   7  -6      549.73      856.82    457.35 o 
 -20   8  -6       38.33      -37.56    270.33 o 
 -18   8  -6      721.47      778.65    513.19 o 
 -16   8  -6      378.49      350.73    386.83 o 
 -14   8  -6      454.34      497.62    246.25 o 
 -12   8  -6      200.24      360.28    344.03 o 
 -10   8  -6      879.62      553.78    216.29 o 
  -8   8  -6     2434.22     2583.19    306.12 o 
  -6   8  -6     5205.81     4912.43    493.63 o 
  -4   8  -6     1190.23     1103.74    219.38 o 
  -2   8  -6     1770.18     1593.23    235.67 o 
   0   8  -6      584.96      406.61    184.12 o 
   2   8  -6     1242.24     1076.64    209.81 o 
   4   8  -6      173.38       28.98    156.30 o 
   6   8  -6     1750.28     1615.92    235.75 o 
   8   8  -6      258.64      234.10    165.43 o 
  10   8  -6      649.34      888.29    273.92 o 
  12   8  -6     1469.71     1351.46    226.17 o 
  14   8  -6     3846.12     3589.77    286.69 o 
  16   8  -6     1292.82     1157.63    292.67 o 
  18   8  -6     1941.45     1745.00    294.71 o 
  20   8  -6       67.46      -80.19    202.25 o 
  22   8  -6      760.61      369.65    225.25 o 
  24   8  -6       11.85       74.29    221.98 o 
  26   8  -6      450.88        6.40    233.84 o 
  28   8  -6      176.01      176.34    279.38 o 
  30   8  -6      426.10      272.30    286.31 o 
  32   8  -6       94.76        7.34    443.49 o 
 -17   9  -6     1117.13       -8.97    458.98 o 
 -15   9  -6      555.10      653.39    293.45 o 
 -13   9  -6     3109.41     3457.83    372.20 o 
 -11   9  -6     2999.13     3414.16    698.66 o 
  -9   9  -6     1669.19     1432.48    292.24 o 
  -7   9  -6     2704.06     2926.67    324.25 o 
  -5   9  -6     1292.08     1564.24    262.25 o 
  -3   9  -6     1123.47     1476.41    256.77 o 
  -1   9  -6      758.09      631.64    221.74 o 
   1   9  -6      440.02      410.88    269.44 o 
   3   9  -6     3460.50     3009.96    386.42 o 
   5   9  -6     3139.48     2932.16    297.04 o 
   7   9  -6     5345.77     5483.60    354.35 o 
   9   9  -6      918.41      871.60    228.96 o 
  11   9  -6     1792.38     1898.07    421.89 o 
  13   9  -6     1822.32     2387.50    285.44 o 
  15   9  -6     4164.52     3796.75    531.94 o 
  17   9  -6     3876.86     3673.72    331.69 o 
  19   9  -6     2177.32     2441.37    348.92 o 
  21   9  -6     3336.00     3775.97    371.81 o 
  23   9  -6     1346.49     1404.91    304.94 o 
  25   9  -6      469.44      164.88    277.78 o 
  27   9  -6      561.64      537.24    414.96 o 
  29   9  -6     1070.03     1499.22    500.56 o 
 -12  10  -6     1968.66     2347.07    496.48 o 
 -10  10  -6     1477.34     1498.31    445.94 o 
  -8  10  -6     1551.86     1391.14    625.70 o 
  -6  10  -6     1059.26     1111.46    619.17 o 
  -4  10  -6     1242.48     2251.67    525.42 o 
  -2  10  -6     2259.68     2217.74    345.66 o 
   0  10  -6     3782.63     3873.31    373.26 o 
   2  10  -6     3174.29     3420.35    349.95 o 
   4  10  -6     4009.33     4059.46    372.98 o 
   6  10  -6     2045.97     1628.92    276.75 o 
   8  10  -6     2453.86     3001.12    330.02 o 
  10  10  -6     6223.36     4973.39    397.84 o 
  12  10  -6     3132.71     3029.56    344.35 o 
  14  10  -6     2562.38     2391.12    605.72 o 
  16  10  -6     2066.24     2160.72    621.62 o 
  18  10  -6     1674.52     1292.83    297.43 o 
  20  10  -6     1667.43     1352.05    327.28 o 
  22  10  -6     2787.06     2500.33    525.83 o 
  24  10  -6      652.32      771.22    459.79 o 
  -7  11  -6      594.63      820.13    423.92 o 
  -5  11  -6      227.37      579.63    455.72 o 
  -3  11  -6     1117.10      499.46    445.94 o 
  -1  11  -6     1096.19      853.29    293.97 o 
   1  11  -6     1589.99     2233.89    347.55 o 
   3  11  -6     1158.03     1706.76    461.42 o 
   5  11  -6     3099.75     2959.36    351.32 o 
   7  11  -6     1939.36     1585.46    327.79 o 
   9  11  -6      656.82      549.02    282.75 o 
  11  11  -6     1485.06     1086.78    309.80 o 
  13  11  -6      833.39      960.59    277.76 o 
  15  11  -6      541.75      886.16    423.92 o 
  17  11  -6      576.02      379.90    451.64 o 
 -29   1  -5     1366.28     1459.86    296.85 o 
 -27   1  -5     2247.40     2190.57    301.49 o 
 -25   1  -5     2624.20     3204.05    316.59 o 
 -23   1  -5     5272.24     5351.77    343.06 o 
 -21   1  -5     5208.24     5363.71    253.12 o 
 -19   1  -5     8236.73     8143.03    356.35 o 
 -17   1  -5     1373.84     1463.73    128.30 o 
 -15   1  -5      741.30      660.23     97.73 o 
 -13   1  -5     2700.65     2797.30    132.25 o 
 -11   1  -5    10358.73    11081.73    204.11 o 
  -9   1  -5     2418.15     2376.97    106.20 o 
  -7   1  -5    25520.83    26474.33    374.78 o 
  -5   1  -5      542.14      619.82     70.01 o 
  -3   1  -5    18038.93    17806.20    168.00 o 
  -1   1  -5     2955.95     2916.73     70.60 o 
   1   1  -5    17842.46    17324.07    240.83 o 
   3   1  -5    38557.00    39326.34    873.90 o 
   5   1  -5    67537.59    69249.06    419.73 o 
   7   1  -5    77133.89    80172.80   1578.30 o 
   9   1  -5    11249.81    11968.97    319.00 o 
  11   1  -5     4542.23     4466.17     84.33 o 
  13   1  -5     8493.75     8699.27    188.50 o 
  15   1  -5     7308.25     7038.78    196.23 o 
  17   1  -5     3963.29     3992.12    136.50 o 
  19   1  -5     1862.12     1837.98    101.76 o 
  21   1  -5     3345.34     3716.08    141.91 o 
  23   1  -5     5188.80     5365.42    171.86 o 
  25   1  -5     6495.42     7413.91    211.74 o 
  27   1  -5     2446.33     2452.21    157.10 o 
  29   1  -5     4581.13     4933.93    236.04 o 
  31   1  -5     6174.17     6173.35    279.39 o 
  33   1  -5      820.09      572.83    179.23 o 
  35   1  -5      289.37       76.94    221.18 o 
  37   1  -5     1281.86     1485.06    304.89 o 
  39   1  -5     1577.08     1664.77    348.11 o 
 -30   2  -5      731.14      880.04    318.19 o 
 -28   2  -5     1009.28     1202.60    294.33 o 
 -26   2  -5     1672.52     1620.89    401.10 o 
 -24   2  -5     4760.90     4594.80    265.90 o 
 -22   2  -5    10627.36    10233.58    388.12 o 
 -20   2  -5     1179.64     1347.26    173.69 o 
 -18   2  -5     3693.92     3580.35    211.87 o 
 -16   2  -5    10822.09    10447.63    342.33 o 
 -14   2  -5    14642.54    14041.73    256.53 o 
 -12   2  -5     7520.92     7077.02    181.97 o 
 -10   2  -5     5324.43     5128.79    288.09 o 
  -8   2  -5    16976.06    17602.83    373.48 o 
  -6   2  -5    38751.18    40402.38    612.94 o 
  -4   2  -5    33255.89    31254.75    336.04 o 
  -2   2  -5    31975.80    31275.78    443.68 o 
   0   2  -5    10831.67     9769.74    158.97 o 
   2   2  -5    43833.16    43437.68    275.54 o 
   4   2  -5    11878.58    11129.65    180.62 o 
   6   2  -5    84213.12    85268.57   1418.62 o 
   8   2  -5    15845.94    15810.46    308.06 o 
  10   2  -5     8468.63     8552.05    140.80 o 
  12   2  -5    39921.34    42518.85    437.61 o 
  14   2  -5     8354.85     8702.78    136.50 o 
  16   2  -5    11196.02    11311.17    221.20 o 
  18   2  -5     7338.37     7177.81    149.70 o 
  20   2  -5    29430.26    29674.77    508.62 o 
  22   2  -5    26446.73    26158.96    390.90 o 
  24   2  -5    23068.86    22723.73    425.85 o 
  26   2  -5     7751.45     7619.82    223.50 o 
  28   2  -5     4072.45     4023.13    226.92 o 
  30   2  -5     2344.51     2367.33    254.00 o 
  32   2  -5     1364.30     1127.88    192.13 o 
  34   2  -5     1780.97     2103.54    236.94 o 
  36   2  -5     1647.76     1634.66    297.56 o 
  38   2  -5     3459.23     3576.86    391.80 o 
 -29   3  -5     1657.87     1916.50    335.98 o 
 -27   3  -5     1849.33     2510.06    337.18 o 
 -25   3  -5     1837.84     1992.83    238.99 o 
 -23   3  -5     3502.48     3953.28    291.26 o 
 -21   3  -5     2422.79     2284.28    218.69 o 
 -19   3  -5      228.16      178.58    136.75 o 
 -17   3  -5     2892.08     3032.31    258.53 o 
 -15   3  -5    13792.74    13681.51    343.81 o 
 -13   3  -5    17533.01    17252.25    342.02 o 
 -11   3  -5    29179.42    28546.91    411.64 o 
  -9   3  -5    18487.46    16764.29    459.89 o 
  -7   3  -5    14770.52    14242.08    258.32 o 
  -5   3  -5    24036.70    24450.88    684.13 o 
  -3   3  -5    22249.32    22214.47    274.08 o 
  -1   3  -5      887.95      877.81    133.40 o 
   1   3  -5      162.46      261.69     99.78 o 
   3   3  -5     7767.08     8211.59    130.58 o 
   5   3  -5    16349.48    17266.97    493.03 o 
   7   3  -5    14009.73    14200.43    551.22 o 
   9   3  -5    29670.34    28639.13    323.71 o 
  11   3  -5    16093.74    15049.88    271.06 o 
  13   3  -5    69341.79    69070.59    954.53 o 
  15   3  -5    36269.63    36127.11    289.48 o 
  17   3  -5    19539.46    19196.76    229.33 o 
  19   3  -5    16626.66    17395.84    261.88 o 
  21   3  -5     7817.62     7699.10    176.42 o 
  23   3  -5     1084.63     1006.36    100.98 o 
  25   3  -5     1048.39      763.41    188.05 o 
  27   3  -5     1247.39     1076.30    156.75 o 
  29   3  -5     9811.67     9682.51    382.79 o 
  31   3  -5     3547.75     4088.25    267.01 o 
  33   3  -5     5757.93     5681.01    309.72 o 
  35   3  -5     4987.41     5126.04    309.02 o 
  37   3  -5     3980.34     3955.06    325.62 o 
  39   3  -5      934.83     1129.10    426.37 o 
 -28   4  -5      437.41      544.22    291.86 o 
 -26   4  -5      522.52      384.37    205.09 o 
 -24   4  -5     1785.72     1994.40    238.49 o 
 -22   4  -5      396.26      366.91    168.33 o 
 -20   4  -5     3370.57     3422.35    241.24 o 
 -18   4  -5     4923.65     5173.88    270.66 o 
 -16   4  -5     9473.15     9639.06    326.78 o 
 -14   4  -5     3300.46     3205.56    211.76 o 
 -12   4  -5     1024.44     1184.58    166.40 o 
 -10   4  -5     3613.60     3559.31    169.39 o 
  -8   4  -5     1589.30     1665.70    124.22 o 
  -6   4  -5     9531.73     9609.19    294.38 o 
  -4   4  -5     6261.07     5926.56    147.47 o 
  -2   4  -5     3013.91     2740.41    106.79 o 
   0   4  -5    20162.23    20828.66    420.04 o 
   2   4  -5    19693.46    19459.36    384.55 o 
   4   4  -5     8039.59     7814.16    133.18 o 
   6   4  -5    24192.27    24781.90    571.76 o 
   8   4  -5     6120.11     6411.72    130.60 o 
  10   4  -5     2932.48     2941.74    104.83 o 
  12   4  -5    10957.63    11318.59    189.19 o 
  14   4  -5     9017.64     9608.86    190.48 o 
  16   4  -5    26266.15    26876.33    320.16 o 
  18   4  -5     3071.25     2845.55    139.08 o 
  20   4  -5     6307.57     6380.73    165.30 o 
  22   4  -5     3854.42     3817.93    162.49 o 
  24   4  -5     4918.74     4906.51    195.13 o 
  26   4  -5     2603.85     2580.61    174.96 o 
  28   4  -5     4623.82     4486.66    244.90 o 
  30   4  -5      275.77       99.75    157.99 o 
  32   4  -5     1481.97     1562.97    222.93 o 
  34   4  -5      314.38      178.58    198.78 o 
  36   4  -5      906.35      762.71    250.58 o 
  38   4  -5      629.90      862.09    313.58 o 
 -27   5  -5      424.34      230.74    273.21 o 
 -25   5  -5       69.78      -34.30    203.48 o 
 -23   5  -5      101.90       22.75    181.29 o 
 -21   5  -5       90.47       22.62    167.95 o 
 -19   5  -5       98.66       95.86    152.88 o 
 -17   5  -5     2155.91     2073.63    194.83 o 
 -15   5  -5      845.04      843.85    151.05 o 
 -13   5  -5      228.21      176.81    110.76 o 
 -11   5  -5     1075.97      834.84    124.30 o 
  -9   5  -5     1522.42     1554.48    179.24 o 
  -7   5  -5      887.97      810.23     94.72 o 
  -5   5  -5     1809.46     1712.92    110.03 o 
  -3   5  -5     6503.54     6679.37    157.87 o 
  -1   5  -5     2768.68     2921.97    109.45 o 
   1   5  -5      379.10      377.76    104.73 o 
   3   5  -5     2130.84     2104.48    110.87 o 
   5   5  -5      536.32      508.97     77.33 o 
   7   5  -5      864.92      660.81     83.19 o 
   9   5  -5     3269.94     3279.02    141.15 o 
  11   5  -5     3344.31     3115.61    147.72 o 
  13   5  -5      874.42      904.42    109.76 o 
  15   5  -5     4082.20     3835.73    174.25 o 
  17   5  -5      933.88      715.43    121.77 o 
  19   5  -5     1874.43     1975.31    162.61 o 
  21   5  -5      918.90      793.73    143.01 o 
  23   5  -5       79.34       -0.18    126.59 o 
  25   5  -5     1143.60     1115.91    172.62 o 
  27   5  -5       71.84      -84.85    147.06 o 
  29   5  -5      345.57      488.82    218.40 o 
  31   5  -5       11.43      -27.59    214.38 o 
  33   5  -5      190.34      -62.77    246.33 o 
  35   5  -5      360.93      623.00    305.69 o 
  37   5  -5      147.95      301.91    328.29 o 
 -26   6  -5      573.76      172.83    392.94 o 
 -24   6  -5      353.77      337.51    384.79 o 
 -22   6  -5      250.28      -66.85    328.54 o 
 -20   6  -5     1140.31     1191.06    370.12 o 
 -18   6  -5     1803.27     1802.49    348.92 o 
 -16   6  -5      878.17     1229.38    314.68 o 
 -14   6  -5      697.14      694.79    187.25 o 
 -12   6  -5     4936.32     5289.56    309.27 o 
 -10   6  -5     2739.70     2792.28    241.64 o 
  -8   6  -5     2682.92     2680.79    231.11 o 
  -6   6  -5     1286.84     1514.16    196.32 o 
  -4   6  -5     9808.04     8929.56    332.80 o 
  -2   6  -5     1791.66     2147.66    192.54 o 
   0   6  -5     6609.06     6431.46    307.75 o 
   2   6  -5    10528.07     9935.01    335.77 o 
   4   6  -5      909.73      923.32    151.71 o 
   6   6  -5     2174.93     1887.84    185.42 o 
   8   6  -5     6047.56     5883.37    273.79 o 
  10   6  -5     8315.24     8645.53    495.26 o 
  12   6  -5    13843.76    12130.54    483.44 o 
  14   6  -5     4457.34     4511.36    254.94 o 
  16   6  -5     2518.37     2743.72    235.18 o 
  18   6  -5     3132.20     3212.26    252.42 o 
  20   6  -5     3244.68     2947.36    253.21 o 
  22   6  -5     4227.44     4241.56    419.44 o 
  24   6  -5      980.98      779.04    171.48 o 
  26   6  -5      218.96      236.67    210.12 o 
  28   6  -5       29.92        2.26    171.40 o 
  30   6  -5     1272.44     1489.92    286.99 o 
  32   6  -5     2149.16     2086.19    474.47 o 
  34   6  -5       38.66     -398.65    398.65 o 
 -23   7  -5     2381.48     2820.72    496.48 o 
 -21   7  -5     1495.94     1591.18    298.44 o 
 -19   7  -5     2054.43     1772.24    287.31 o 
 -17   7  -5     1409.50     1640.52    268.32 o 
 -15   7  -5     2594.26     2516.60    291.58 o 
 -13   7  -5     2612.90     2788.96    277.55 o 
 -11   7  -5     3749.78     3682.47    299.12 o 
  -9   7  -5     2432.61     2056.18    243.82 o 
  -7   7  -5     9065.30     9555.08    383.36 o 
  -5   7  -5    17278.95    15966.72    472.95 o 
  -3   7  -5     3412.05     3751.96    262.68 o 
  -1   7  -5    14258.02    12342.77    921.22 o 
   1   7  -5     9760.00     9591.67    364.60 o 
   3   7  -5     7353.23     6196.12    305.36 o 
   5   7  -5     9168.28     8713.76    767.55 o 
   7   7  -5     2289.01     2262.03    227.62 o 
   9   7  -5     5584.84     5929.36    533.98 o 
  11   7  -5     2464.16     2505.27    279.22 o 
  13   7  -5    28160.52    27430.86    595.15 o 
  15   7  -5     7135.61     7153.93    339.48 o 
  17   7  -5     7914.51     8051.94    358.49 o 
  19   7  -5    13932.16    13557.18    831.14 o 
  21   7  -5     7924.35     7414.95    374.12 o 
  23   7  -5     2178.44     1920.46    261.75 o 
  25   7  -5     2980.89     3310.24    314.63 o 
  27   7  -5     3334.84     3079.35    344.40 o 
  29   7  -5      805.16      834.37    290.21 o 
  31   7  -5     4117.13     4639.63    420.92 o 
 -20   8  -5     3764.55     3651.11    404.87 o 
 -18   8  -5     2248.05     1983.84    333.01 o 
 -16   8  -5     2843.59     2632.74    337.10 o 
 -14   8  -5     3369.07     3691.22    430.04 o 
 -12   8  -5     1494.38     2021.85    278.87 o 
 -10   8  -5     1544.73     1811.91    262.55 o 
  -8   8  -5     2386.73     2522.57    278.92 o 
  -6   8  -5     4658.68     4918.39    381.53 o 
  -4   8  -5     4907.31     5124.74    310.40 o 
  -2   8  -5     8054.98     8285.60   1029.24 o 
   0   8  -5     9303.69     9489.52    386.78 o 
   2   8  -5     5211.51     5372.60    321.08 o 
   4   8  -5     5427.98     5553.73    335.06 o 
   6   8  -5     3952.18     3757.46    274.88 o 
   8   8  -5     1545.97     1223.01    219.63 o 
  10   8  -5      170.01       95.31    169.17 o 
  12   8  -5      284.20      305.17    167.13 o 
  14   8  -5     2960.03     3463.83    290.51 o 
  16   8  -5     5981.89     5876.66    694.18 o 
  18   8  -5     5155.54     5149.42    340.35 o 
  20   8  -5     4430.57     4281.65    325.25 o 
  22   8  -5     4245.82     4228.99    345.01 o 
  24   8  -5     4960.09     4932.10    609.80 o 
  26   8  -5     2275.16     2279.13    332.52 o 
  28   8  -5     2543.92     2201.25    493.63 o 
  30   8  -5      787.82      600.02    455.72 o 
 -17   9  -5     1306.71     1067.17    310.60 o 
 -15   9  -5     1402.61     1537.32    327.83 o 
 -13   9  -5     2334.74     2326.53    331.50 o 
 -11   9  -5     1541.81     1541.32    289.00 o 
  -9   9  -5     2361.33     2700.79    517.27 o 
  -7   9  -5     3304.88     3519.95    418.22 o 
  -5   9  -5     2140.62     1955.96    264.27 o 
  -3   9  -5      679.61      807.60    227.37 o 
  -1   9  -5       11.92      -37.11    180.21 o 
   1   9  -5      197.35       62.48    183.51 o 
   3   9  -5      974.53      898.43    219.79 o 
   5   9  -5     1037.82      730.16    217.54 o 
   7   9  -5     1012.35      998.40    217.90 o 
   9   9  -5     1675.39     1690.65    261.25 o 
  11   9  -5     2941.62     3580.42    328.87 o 
  13   9  -5     3715.84     3534.36    320.73 o 
  15   9  -5     2353.06     2248.11    380.31 o 
  17   9  -5     1761.15     1552.16    454.50 o 
  19   9  -5     1717.42     1656.10    359.52 o 
  21   9  -5     1114.08      726.88    268.88 o 
  23   9  -5      245.10      263.23    255.08 o 
  25   9  -5      506.79      407.90    292.76 o 
  27   9  -5      373.66     -348.92    405.99 o 
 -14  10  -5       13.00       63.59    414.96 o 
 -12  10  -5       24.53     -238.06    238.06 o 
 -10  10  -5      172.35      127.71    252.16 o 
  -8  10  -5      333.75      331.93    228.90 o 
  -6  10  -5      207.14       53.51    246.18 o 
  -4  10  -5      148.16      214.89    225.02 o 
  -2  10  -5      364.11        9.05    259.65 o 
   0  10  -5      451.69      419.63    223.89 o 
   2  10  -5      174.00       -1.92    207.39 o 
   4  10  -5     1033.19      828.13    244.91 o 
   6  10  -5     1710.02     1247.45    257.79 o 
   8  10  -5     1436.10     1650.83    273.51 o 
  10  10  -5       49.35       14.97    224.19 o 
  12  10  -5      150.95      116.70    227.39 o 
  14  10  -5       64.90     -154.45    224.60 o 
  16  10  -5      321.80      546.07    284.52 o 
  18  10  -5      705.11      513.94    276.77 o 
  20  10  -5       94.06      136.03    258.03 o 
  22  10  -5      158.18      198.92    414.14 o 
  24  10  -5      137.54      123.92    427.18 o 
  -9  11  -5      753.78     1399.76    511.97 o 
  -7  11  -5      567.85     1039.43    474.47 o 
  -5  11  -5     1759.28     1704.66    489.96 o 
  -3  11  -5       77.00      -99.43    276.30 o 
  -1  11  -5      884.72      788.99    314.16 o 
   1  11  -5      315.09      168.32    277.10 o 
   3  11  -5      274.88      180.89    265.33 o 
   5  11  -5      134.14      297.15    269.72 o 
   7  11  -5      608.28      476.14    263.55 o 
   9  11  -5      449.97      345.13    271.51 o 
  11  11  -5     1325.10     1495.01    308.54 o 
  13  11  -5     1173.85     1430.82    329.25 o 
  15  11  -5     1736.73     1275.85    463.87 o 
  17  11  -5     1336.89     1827.76    520.12 o 
 -30   0  -4     3055.86     2624.25    485.07 o 
 -28   0  -4     3133.38     2683.76    470.39 o 
 -26   0  -4     1310.25     1562.81    357.89 o 
 -24   0  -4     4736.77     4697.40    444.30 o 
 -22   0  -4    12260.01    11954.12    452.46 o 
 -20   0  -4     1857.44     1892.68    212.69 o 
 -18   0  -4    12431.06    12195.14    510.34 o 
 -16   0  -4    30046.35    30060.27    701.10 o 
 -14   0  -4    54745.55    57565.58    891.87 o 
 -12   0  -4    22539.40    19557.56    491.59 o 
 -10   0  -4   129427.42   132267.59   3980.40 o 
  -8   0  -4    85860.05    86043.36   1755.20 o 
  -6   0  -4    13740.98    13145.01    235.61 o 
  -4   0  -4     7786.59     7616.73    162.63 o 
  -2   0  -4    42468.53    44767.72    368.08 o 
   0   0  -4   401424.56   397812.34   3077.92 o 
   2   0  -4   168468.80   167875.20   8546.96 o 
   4   0  -4    29438.04    30071.73    907.77 o 
   6   0  -4    46547.01    46427.52    269.57 o 
   8   0  -4    45354.65    47957.29   1679.80 o 
  10   0  -4    56897.18    59902.25   2055.21 o 
  12   0  -4    33403.09    30179.26   3000.08 o 
  14   0  -4    51944.38    53182.51   3052.25 o 
  16   0  -4     2540.86     2420.46    142.46 o 
  18   0  -4    22214.86    22595.95    385.03 o 
  20   0  -4     4332.01     4152.84    204.35 o 
  22   0  -4     1206.28     1350.27    157.42 o 
  24   0  -4     3622.91     3914.42    235.39 o 
  26   0  -4     7321.46     7649.83    313.57 o 
  28   0  -4     7014.10     8663.23    383.16 o 
  30   0  -4    28877.48    28482.54   1142.56 o 
  32   0  -4     8676.65     8756.51    400.77 o 
  34   0  -4     5919.11     6252.06    565.78 o 
  36   0  -4     4009.26     3995.48    548.66 o 
  38   0  -4     1640.78     1546.51    453.27 o 
 -31   1  -4      418.67      651.66    338.32 o 
 -29   1  -4      810.26      835.42    268.14 o 
 -27   1  -4     1170.07     1148.29    259.04 o 
 -25   1  -4     3090.03     2916.60    236.04 o 
 -23   1  -4     5367.28     5019.92    256.43 o 
 -21   1  -4     4758.55     4786.19    235.09 o 
 -19   1  -4     8212.71     8287.84    233.08 o 
 -17   1  -4    12692.28    12251.67    389.75 o 
 -15   1  -4    10062.45    10077.68    296.07 o 
 -13   1  -4    20260.87    19488.95    466.33 o 
 -11   1  -4    18339.03    17401.78    244.00 o 
  -9   1  -4    36823.70    38188.42    940.88 o 
  -7   1  -4    56258.98    57650.96    534.16 o 
  -5   1  -4    16895.99    16684.53    259.58 o 
  -3   1  -4    21159.71    20663.76    362.42 o 
  -1   1  -4     9668.62     9332.51    231.69 o 
   1   1  -4    40476.60    40954.18   1479.80 o 
   3   1  -4    31817.89    31528.51    221.45 o 
   5   1  -4    25439.07    25619.52    438.71 o 
   7   1  -4    31251.42    30993.13    633.30 o 
   9   1  -4    17648.42    18038.25    224.08 o 
  11   1  -4     5430.69     5270.35    102.74 o 
  13   1  -4    13829.72    13990.18    212.76 o 
  15   1  -4    29825.70    31772.79    803.80 o 
  17   1  -4     1470.86     1373.84     89.42 o 
  19   1  -4     7467.46     7060.30    168.55 o 
  21   1  -4    11639.86    11359.69    225.81 o 
  23   1  -4    13750.41    13705.66    291.58 o 
  25   1  -4      199.35      209.23     93.41 o 
  27   1  -4    14001.80    14206.82    310.65 o 
  29   1  -4     5044.59     4805.64    362.01 o 
  31   1  -4     2690.86     2899.17    239.10 o 
  33   1  -4     2212.17     2085.20    231.01 o 
  35   1  -4     2488.93     2899.71    333.21 o 
  37   1  -4     1301.67     1283.01    314.49 o 
 -30   2  -4     1473.81     1426.47    379.90 o 
 -28   2  -4      465.68      300.39    234.17 o 
 -26   2  -4      712.90      715.12    188.53 o 
 -24   2  -4      416.02      487.77    161.94 o 
 -22   2  -4      560.44      421.63    145.39 o 
 -20   2  -4     4692.76     4620.36    234.71 o 
 -18   2  -4     4770.29     4727.38    184.66 o 
 -16   2  -4      780.99      574.03    101.25 o 
 -14   2  -4      950.05      872.60     98.20 o 
 -12   2  -4     1062.36     1144.45     96.41 o 
 -10   2  -4      595.13      452.72     75.54 o 
  -8   2  -4     9720.05    10382.34    222.63 o 
  -6   2  -4     1351.22     1556.74    100.19 o 
  -4   2  -4     9612.86     9388.68    172.50 o 
  -2   2  -4     3629.60     3494.50    182.25 o 
   0   2  -4    16654.72    17177.47    473.56 o 
   2   2  -4     8644.87     8529.78    201.57 o 
   4   2  -4    22134.70    21581.63    363.13 o 
   6   2  -4     7122.63     7589.35    219.81 o 
   8   2  -4     4001.73     3539.04     88.48 o 
  10   2  -4     1069.10     1024.55     53.88 o 
  12   2  -4     1893.28     1934.28    152.91 o 
  14   2  -4    43103.29    50106.04    602.78 o 
  16   2  -4     3314.13     3101.08    158.56 o 
  18   2  -4     4092.22     4224.93    123.70 o 
  20   2  -4     5038.97     5294.68    161.10 o 
  22   2  -4     4993.11     5104.24    208.52 o 
  24   2  -4     5690.91     5918.51    193.41 o 
  26   2  -4     8203.67     8572.53    240.72 o 
  28   2  -4      865.82      730.26    126.81 o 
  30   2  -4     1247.56     1086.42    207.40 o 
  32   2  -4       74.90      105.87    160.80 o 
  34   2  -4      135.20      201.87    174.77 o 
  36   2  -4      260.15       85.34    198.10 o 
  38   2  -4      491.20       64.31    272.30 o 
 -31   3  -4      145.21      112.50    375.82 o 
 -29   3  -4      301.27      205.24    252.80 o 
 -27   3  -4      186.36      225.82    188.87 o 
 -25   3  -4       22.06     -126.84    190.15 o 
 -23   3  -4       97.62      171.37    150.85 o 
 -21   3  -4     4301.33     4286.44    244.92 o 
 -19   3  -4     1000.63     1066.89    157.46 o 
 -17   3  -4     1301.41     1207.00    148.82 o 
 -15   3  -4     1707.59     1474.45    121.11 o 
 -13   3  -4     1397.29     1438.21    111.00 o 
 -11   3  -4     6305.16     6459.84    202.29 o 
  -9   3  -4    10604.06    10598.14    237.68 o 
  -7   3  -4     1553.73     1410.54    105.74 o 
  -5   3  -4     5843.72     5845.51    154.66 o 
  -3   3  -4     2518.70     2635.34    106.95 o 
  -1   3  -4      345.99      356.62     48.51 o 
   1   3  -4     3238.76     3214.61     84.33 o 
   3   3  -4     7448.72     7504.75    150.85 o 
   5   3  -4     6504.93     6591.55    109.53 o 
   7   3  -4     1720.65     1818.45     86.70 o 
   9   3  -4      355.44      313.12     50.38 o 
  11   3  -4      125.61      107.73     49.53 o 
  13   3  -4    10613.24    11147.39    257.96 o 
  15   3  -4      206.29      108.89     55.63 o 
  17   3  -4     4485.99     4748.97    132.54 o 
  19   3  -4     3266.25     3417.76    125.62 o 
  21   3  -4     3017.28     3200.35    133.79 o 
  23   3  -4      417.16      488.18    105.98 o 
  25   3  -4     5915.56     5824.68    208.14 o 
  27   3  -4      210.59      237.02    142.14 o 
  29   3  -4      582.40      538.32    162.78 o 
  31   3  -4      607.32      542.22    171.23 o 
  33   3  -4      224.62      116.77    186.80 o 
  35   3  -4      396.79      492.99    213.42 o 
  37   3  -4      826.98      756.67    244.98 o 
 -30   4  -4     2747.60     3144.31    316.78 o 
 -28   4  -4     1973.25     2054.13    256.71 o 
 -26   4  -4     2946.65     3520.36    282.12 o 
 -24   4  -4     1875.60     1891.44    266.35 o 
 -22   4  -4     1505.15     1326.42    198.85 o 
 -20   4  -4     4764.06     4281.78    249.64 o 
 -18   4  -4      915.76      895.23    150.41 o 
 -16   4  -4     3060.97     2820.31    190.24 o 
 -14   4  -4     5830.78     6126.53    363.75 o 
 -12   4  -4     4166.37     3786.20    181.31 o 
 -10   4  -4    13581.84    13360.38    275.17 o 
  -8   4  -4    18338.13    17509.02    482.08 o 
  -6   4  -4    14877.27    14935.68    495.25 o 
  -4   4  -4     5684.95     5299.35    134.70 o 
  -2   4  -4     8557.27     8010.31    145.42 o 
   0   4  -4    23615.48    22118.89    523.39 o 
   2   4  -4    14586.88    14579.52    229.99 o 
   4   4  -4    38822.71    40402.62   1053.61 o 
   6   4  -4     7071.83     6805.42    205.10 o 
   8   4  -4    12126.78    13010.07    269.93 o 
  10   4  -4    27165.57    28242.31    267.71 o 
  12   4  -4    13194.88    14320.96    375.51 o 
  14   4  -4     3785.89     3609.08    144.26 o 
  16   4  -4    12725.14    12667.93    282.05 o 
  18   4  -4     2745.94     2777.64    118.26 o 
  20   4  -4     9000.90     9233.13    196.86 o 
  22   4  -4    13296.59    13453.61    384.98 o 
  24   4  -4     3399.21     3730.23    181.34 o 
  26   4  -4    11541.69    12248.44    494.72 o 
  28   4  -4     3656.57     3623.13    240.58 o 
  30   4  -4     1610.90     1767.85    218.36 o 
  32   4  -4      970.30      734.65    200.06 o 
  34   4  -4      893.99     1005.75    230.10 o 
  36   4  -4      779.53      467.83    248.29 o 
  38   4  -4      822.52      942.42    492.40 o 
 -29   5  -4      485.12       95.64    239.71 o 
 -27   5  -4     2758.93     2825.82    284.96 o 
 -25   5  -4     2401.42     2173.75    422.66 o 
 -23   5  -4     3293.21     3840.81    276.33 o 
 -21   5  -4     2026.51     2364.31    217.37 o 
 -19   5  -4     5172.40     5201.75    280.61 o 
 -17   5  -4    10598.01    10315.41    315.64 o 
 -15   5  -4     6547.41     6626.24    260.17 o 
 -13   5  -4     1603.56     1486.99    149.51 o 
 -11   5  -4       42.31      110.22     97.91 o 
  -9   5  -4     1483.78     1400.19    110.51 o 
  -7   5  -4    10179.87     9372.16    248.40 o 
  -5   5  -4    11383.31    10901.93    321.12 o 
  -3   5  -4    26373.62    25916.65    302.53 o 
  -1   5  -4    21037.42    21104.23    254.17 o 
   1   5  -4    16815.47    16778.89    846.16 o 
   3   5  -4     9140.61     9125.85    162.27 o 
   5   5  -4    19772.72    19765.19    512.21 o 
   7   5  -4    12790.35    13719.76    252.99 o 
   9   5  -4    14246.14    15210.89    318.01 o 
  11   5  -4    37873.93    39679.96    826.27 o 
  13   5  -4    12474.09    12846.21    237.38 o 
  15   5  -4    13589.35    12732.46    280.87 o 
  17   5  -4     5636.21     5466.15    211.91 o 
  19   5  -4    12825.79    12749.47    558.02 o 
  21   5  -4     7582.82     7331.42    262.87 o 
  23   5  -4    14186.85    14214.19    395.33 o 
  25   5  -4     4712.58     4772.69    247.55 o 
  27   5  -4     6609.73     6560.19    295.21 o 
  29   5  -4     2826.73     3128.74    410.88 o 
  31   5  -4     4533.57     4397.04    373.20 o 
  33   5  -4     1320.79     1308.04    315.02 o 
  35   5  -4      277.49      192.75    360.74 o 
 -26   6  -4      362.10     -161.42    384.79 o 
 -24   6  -4      336.88      617.14    380.72 o 
 -22   6  -4      469.88      161.42    285.33 o 
 -20   6  -4      473.03      411.70    301.64 o 
 -18   6  -4     5308.48     4776.48    480.99 o 
 -16   6  -4     4428.27     4447.12    418.22 o 
 -14   6  -4    12069.37    12187.44    424.90 o 
 -12   6  -4     8687.33     8235.48    352.05 o 
 -10   6  -4     8490.70     7681.62    328.98 o 
  -8   6  -4     7118.48     7010.98    311.58 o 
  -6   6  -4     3683.81     3453.67    234.79 o 
  -4   6  -4     3807.21     3390.60    465.09 o 
  -2   6  -4     1342.70     1407.81    172.80 o 
   0   6  -4     9934.98    10781.97    355.04 o 
   2   6  -4     1435.49     1404.16    168.03 o 
   4   6  -4    11200.11    10761.63    487.61 o 
   6   6  -4    15505.21    15492.85    716.91 o 
   8   6  -4    17505.04    17820.88    568.63 o 
  10   6  -4    21050.40    20629.74    797.98 o 
  12   6  -4    23505.49    22149.17    406.60 o 
  14   6  -4    12037.62    11732.63    313.44 o 
  16   6  -4     1994.55     1858.25    215.49 o 
  18   6  -4     4810.26     4441.42    460.61 o 
  20   6  -4     4618.85     4605.43    293.15 o 
  22   6  -4     3137.56     2986.04    260.19 o 
  24   6  -4     4390.69     4363.21    320.47 o 
  26   6  -4     1665.86     1830.10    274.38 o 
  28   6  -4     1177.19     1593.43    282.86 o 
  30   6  -4     3555.22     3825.10    522.57 o 
  32   6  -4     1294.82     2170.98    493.22 o 
  34   6  -4     2290.36     2451.42    556.81 o 
 -25   7  -4      395.25      490.77    423.11 o 
 -23   7  -4      345.53      351.37    385.61 o 
 -21   7  -4      551.88      581.62    243.64 o 
 -19   7  -4      354.72      635.76    240.21 o 
 -17   7  -4     2534.86     2692.00    298.06 o 
 -15   7  -4      888.08      776.32    208.45 o 
 -13   7  -4      635.50      828.11    204.43 o 
 -11   7  -4     1466.91     1719.73    386.42 o 
  -9   7  -4     1075.13     1201.15    204.92 o 
  -7   7  -4     3175.02     3091.31    253.19 o 
  -5   7  -4      434.50      379.46    157.92 o 
  -3   7  -4     1207.35     1646.84    202.43 o 
  -1   7  -4      595.19      712.67    446.34 o 
   1   7  -4     2165.83     2196.79    220.43 o 
   3   7  -4     2975.46     3067.76    231.15 o 
   5   7  -4     1609.03     1596.48    167.91 o 
   7   7  -4     2547.32     2908.77    196.86 o 
   9   7  -4     3484.43     3039.33    243.30 o 
  11   7  -4     2048.30     2194.00    195.40 o 
  13   7  -4      606.64      494.75    143.68 o 
  15   7  -4     2462.91     2769.87    250.24 o 
  17   7  -4     8661.34     8130.83    491.18 o 
  19   7  -4     4401.55     4713.75    303.75 o 
  21   7  -4      318.34      -23.85    187.60 o 
  23   7  -4      475.50      516.69    215.68 o 
  25   7  -4      301.15      342.21    239.51 o 
  27   7  -4        5.79      297.68    251.32 o 
  29   7  -4       69.96      -84.71    256.08 o 
  31   7  -4      877.88      956.27    467.95 o 
 -22   8  -4      126.50      -85.60    347.29 o 
 -20   8  -4      447.76      460.61    354.63 o 
 -18   8  -4      240.27      168.72    245.46 o 
 -16   8  -4      371.13      312.50    219.05 o 
 -14   8  -4     1014.32      678.81    237.12 o 
 -12   8  -4     2145.72     2097.54    294.29 o 
 -10   8  -4     1608.75     1888.58    267.99 o 
  -8   8  -4      887.22     1235.98    218.70 o 
  -6   8  -4      143.88      179.07    171.19 o 
  -4   8  -4     1325.79     1380.98    219.14 o 
  -2   8  -4      127.65      -36.57    163.09 o 
   0   8  -4     3369.51     3186.96    263.48 o 
   2   8  -4      196.49      114.43    151.08 o 
   4   8  -4      178.36      224.33    156.14 o 
   6   8  -4     1551.10     1505.86    211.20 o 
   8   8  -4     1068.21      699.88    364.41 o 
  10   8  -4       41.69       73.55    162.83 o 
  12   8  -4     1273.98     1053.57    207.81 o 
  14   8  -4     5413.00     5401.61    326.55 o 
  16   8  -4     3255.52     3731.91    308.46 o 
  18   8  -4      539.78      630.94    405.58 o 
  20   8  -4     1341.68     1181.69    256.63 o 
  22   8  -4      862.56     1034.24    258.21 o 
  24   8  -4     2121.30     1875.38    314.09 o 
  26   8  -4      128.42      -23.01    269.97 o 
  28   8  -4     2271.30     1759.28    454.90 o 
 -17   9  -4     1040.14     1405.87    321.78 o 
 -15   9  -4     2269.11     2335.93    567.41 o 
 -13   9  -4     2318.52     2397.60    330.54 o 
 -11   9  -4     2269.16     2479.27    475.69 o 
  -9   9  -4     4189.52     3897.66    572.70 o 
  -7   9  -4     1551.11     1900.17    280.02 o 
  -5   9  -4     1988.61     1870.40    263.13 o 
  -3   9  -4     3354.67     3026.56    306.66 o 
  -1   9  -4      489.13      493.39    380.31 o 
   1   9  -4     3866.80     4008.47    370.12 o 
   3   9  -4     2812.35     2649.14    277.16 o 
   5   9  -4     3965.71     3687.43    288.33 o 
   7   9  -4     1886.80     2467.73    273.53 o 
   9   9  -4     4309.15     4086.74    395.39 o 
  11   9  -4     1469.49     1581.40    258.21 o 
  13   9  -4     2542.06     2629.06    319.98 o 
  15   9  -4     3082.06     2683.56    300.23 o 
  17   9  -4     1549.89     1253.72    257.88 o 
  19   9  -4     2513.19     2505.56    314.15 o 
  21   9  -4      826.26      704.40    274.27 o 
  23   9  -4      233.86      192.64    249.23 o 
  25   9  -4     1459.10     1554.77    381.53 o 
 -14  10  -4     3270.43     3471.28    579.63 o 
 -12  10  -4     2765.95     3042.11    956.68 o 
 -10  10  -4     4083.91     4097.09    388.54 o 
  -8  10  -4     3103.82     3301.55    387.24 o 
  -6  10  -4     5740.33     6245.70    419.87 o 
  -4  10  -4     2351.28     2615.64    319.11 o 
  -2  10  -4     2097.30     2385.85    313.79 o 
   0  10  -4     1556.29     1990.33    484.25 o 
   2  10  -4     3509.97     3804.52    346.19 o 
   4  10  -4     3622.29     3989.06    354.80 o 
   6  10  -4     1165.82     1161.52    255.09 o 
   8  10  -4     3023.84     2318.26    310.88 o 
  10  10  -4     2814.65     2837.28    322.22 o 
  12  10  -4     2708.03     2498.43    323.68 o 
  14  10  -4     2612.19     2393.83    321.68 o 
  16  10  -4     2308.09     2431.64    441.86 o 
  18  10  -4     2850.41     2836.35    351.93 o 
  20  10  -4     3614.76     3777.97    393.14 o 
  22  10  -4     2437.40     2314.46    516.86 o 
  24  10  -4     1067.35      330.99    457.35 o 
  -9  11  -4      862.07     1400.58    489.96 o 
  -7  11  -4     1871.29     1737.27    497.30 o 
  -5  11  -4     1180.93      883.58    306.40 o 
  -3  11  -4     1775.58     1701.18    329.16 o 
  -1  11  -4     5072.22     4804.83    400.56 o 
   1  11  -4     2956.45     3193.71    373.48 o 
   3  11  -4     2046.09     1781.02    321.38 o 
   5  11  -4      506.42      449.28    272.06 o 
   7  11  -4     1094.60     1162.68    288.51 o 
   9  11  -4       85.94      251.93    250.88 o 
  11  11  -4      337.08      614.30    278.66 o 
  13  11  -4      843.74     1078.34    492.00 o 
  15  11  -4     1281.31      769.58    461.42 o 
  17  11  -4     2318.78     1772.33    507.08 o 
 -31   1  -3     2294.35     2141.34    323.10 o 
 -29   1  -3     2625.68     2722.10    319.85 o 
 -27   1  -3     1825.51     2177.34    221.42 o 
 -25   1  -3     4342.87     4063.15    416.59 o 
 -23   1  -3     3249.56     3093.36    252.49 o 
 -21   1  -3      638.92      600.07    161.52 o 
 -19   1  -3     5978.00     6101.27    274.44 o 
 -17   1  -3     1515.68     1729.97    259.25 o 
 -15   1  -3     2887.02     2779.62    312.24 o 
 -13   1  -3     5522.93     5338.77    240.50 o 
 -11   1  -3    27444.46    28538.83    396.96 o 
  -9   1  -3    26350.73    26117.99    405.58 o 
  -7   1  -3    18805.50    18702.95    267.32 o 
  -5   1  -3    35959.44    36817.51    515.12 o 
  -3   1  -3    30287.32    30541.66    331.59 o 
  -1   1  -3     5515.48     5515.34    168.19 o 
   1   1  -3    17163.74    17265.73    191.92 o 
   3   1  -3    53082.85    53062.25    843.82 o 
   5   1  -3    13639.46    14685.80    434.79 o 
   7   1  -3     3409.55     3273.17     65.06 o 
   9   1  -3    10331.84    10476.71    115.82 o 
  11   1  -3     3536.14     3151.14     80.73 o 
  13   1  -3    13851.21    14083.66    241.22 o 
  15   1  -3    24430.22    26069.17    269.68 o 
  17   1  -3       44.55       -1.94     56.53 o 
  19   1  -3     2161.14     2333.01    123.08 o 
  21   1  -3     2825.96     2915.77    200.16 o 
  23   1  -3    10999.23    11488.79    249.33 o 
  25   1  -3       17.31      -14.88     95.13 o 
  27   1  -3    12851.20    13323.77    417.71 o 
  29   1  -3     2080.52     2380.21    181.49 o 
  31   1  -3      782.93      750.81    192.51 o 
  33   1  -3      454.45      488.57    299.70 o 
  35   1  -3      727.00      455.77    206.19 o 
  37   1  -3      184.48       88.41    471.62 o 
 -32   2  -3     2113.33     2110.80    344.98 o 
 -30   2  -3     2136.29     2134.34    323.36 o 
 -28   2  -3     2893.14     2681.59    251.57 o 
 -26   2  -3     4065.74     4257.72    264.85 o 
 -24   2  -3     6262.33     5647.97    467.13 o 
 -22   2  -3     2010.20     2804.42    349.74 o 
 -20   2  -3     6351.90     6411.50    479.36 o 
 -18   2  -3     8705.29     8254.22    301.66 o 
 -16   2  -3     5498.11     5446.18    425.96 o 
 -14   2  -3     3102.59     3166.17    269.03 o 
 -12   2  -3     9435.19     9695.79    257.67 o 
 -10   2  -3     7373.10     7433.18    217.73 o 
  -8   2  -3    12002.25    11074.15    259.06 o 
  -6   2  -3    32953.37    31320.08    716.48 o 
  -4   2  -3    58779.48    56374.19    848.28 o 
  -2   2  -3    46478.26    44698.32    835.40 o 
   0   2  -3   302150.09   306424.59   9919.03 o 
   2   2  -3    16224.77    16120.90    249.69 o 
   4   2  -3    34704.56    34149.18    502.68 o 
   6   2  -3    19525.41    20554.03    218.16 o 
   8   2  -3    24410.11    24669.17    404.43 o 
  10   2  -3    14177.06    13677.10    149.59 o 
  12   2  -3    12119.66    12042.19    312.94 o 
  14   2  -3    26739.06    26194.71    476.07 o 
  16   2  -3    53418.50    55040.44    808.60 o 
  18   2  -3    26347.48    27306.70    425.73 o 
  20   2  -3    42443.40    44040.69    478.12 o 
  22   2  -3     8546.74     8674.51    218.85 o 
  24   2  -3     4157.91     4110.67    178.50 o 
  26   2  -3      118.77       45.89    108.62 o 
  28   2  -3     8222.14     7697.09    251.74 o 
  30   2  -3     5136.68     4995.46    275.33 o 
  32   2  -3     1894.19     1988.84    221.35 o 
  34   2  -3     2017.48     2155.43    253.51 o 
  36   2  -3     3164.27     3308.82    292.53 o 
 -31   3  -3     2310.44     2612.10    370.88 o 
 -29   3  -3     1853.02     1914.02    253.18 o 
 -27   3  -3      243.96      520.68    186.08 o 
 -25   3  -3     1123.77     1292.93    199.51 o 
 -23   3  -3     3452.44     3109.26    228.67 o 
 -21   3  -3     2962.68     2867.70    261.40 o 
 -19   3  -3    10921.17    10523.09    535.61 o 
 -17   3  -3    17371.73    17188.71    413.56 o 
 -15   3  -3    18459.59    18413.70    404.40 o 
 -13   3  -3    31584.83    30453.94    395.83 o 
 -11   3  -3     6874.04     5487.59    225.84 o 
  -9   3  -3    27159.46    27640.32    508.75 o 
  -7   3  -3    17210.34    17999.25    884.97 o 
  -5   3  -3    19570.96    20236.40    525.10 o 
  -3   3  -3     2007.36     2254.54     84.07 o 
  -1   3  -3      532.84      461.95     45.30 o 
   1   3  -3     3523.42     3427.54     96.96 o 
   3   3  -3     6557.73     5992.06    130.93 o 
   5   3  -3    22157.36    21879.62    279.41 o 
   7   3  -3    63167.58    63156.43    456.95 o 
   9   3  -3    32424.05    31191.06    370.78 o 
  11   3  -3    41727.11    43184.80    642.49 o 
  13   3  -3    11022.47    10616.64    195.60 o 
  15   3  -3     3092.74     3025.80    107.50 o 
  17   3  -3    10914.29    11523.51    236.68 o 
  19   3  -3    15212.20    16333.15    256.46 o 
  21   3  -3     9612.60    10041.71    319.29 o 
  23   3  -3     9430.78     9388.07    241.27 o 
  25   3  -3    14960.29    16384.54    705.37 o 
  27   3  -3     8978.27     8626.25    262.36 o 
  29   3  -3     8290.77     8729.88    331.67 o 
  31   3  -3     2280.06     2273.99    234.01 o 
  33   3  -3     2203.56     2583.41    262.88 o 
  35   3  -3     2033.95     1872.70    258.56 o 
  37   3  -3     2023.62     2382.68    305.15 o 
 -30   4  -3      712.38      729.15    243.44 o 
 -28   4  -3      523.42      652.41    209.63 o 
 -26   4  -3     1006.74      974.05    204.75 o 
 -24   4  -3     1684.92     2308.79    225.93 o 
 -22   4  -3     6622.76     6538.28    285.76 o 
 -20   4  -3     2289.03     2467.59    206.52 o 
 -18   4  -3     1291.57     1098.27    155.06 o 
 -16   4  -3     2473.45     2619.53    152.43 o 
 -14   4  -3     1720.85     1607.17    147.27 o 
 -12   4  -3     3528.98     3416.05    166.93 o 
 -10   4  -3     6251.73     5786.60    213.28 o 
  -8   4  -3     9386.86     8893.91    205.26 o 
  -6   4  -3    11580.05    11749.58    241.58 o 
  -4   4  -3     8361.55     7888.95    192.59 o 
  -2   4  -3     8488.91     8095.81    133.71 o 
   0   4  -3     2805.68     2915.10     75.59 o 
   2   4  -3    33306.50    36421.04    794.40 o 
   4   4  -3     1275.09     1360.39     82.72 o 
   6   4  -3     5543.00     5636.34    101.79 o 
   8   4  -3    12777.94    13057.18    187.06 o 
  10   4  -3    11333.00    11372.54    218.40 o 
  12   4  -3     5629.61     5963.22    183.73 o 
  14   4  -3     9323.78     9061.56    170.84 o 
  16   4  -3     2440.48     2417.62    104.48 o 
  18   4  -3     5503.15     5547.11    223.43 o 
  20   4  -3     7020.81     6813.77    178.29 o 
  22   4  -3     5180.62     5296.79    180.15 o 
  24   4  -3       71.55       -8.23    105.05 o 
  26   4  -3     3204.15     3254.95    219.80 o 
  28   4  -3      100.34       41.15    149.66 o 
  30   4  -3     1266.17     1484.04    212.58 o 
  32   4  -3     2179.98     2594.44    268.84 o 
  34   4  -3      752.95      763.46    252.97 o 
  36   4  -3     1298.69     1368.81    274.39 o 
 -29   5  -3       43.65     -191.86    276.82 o 
 -27   5  -3       67.84       10.96    198.06 o 
 -25   5  -3      635.43      408.53    194.22 o 
 -23   5  -3     1329.39     1435.57    204.91 o 
 -21   5  -3      326.79      337.73    151.21 o 
 -19   5  -3      184.43      314.68    144.49 o 
 -17   5  -3      535.54      833.63    147.61 o 
 -15   5  -3     7209.76     7329.85    272.68 o 
 -13   5  -3      621.73      641.93    119.56 o 
 -11   5  -3     3216.51     3418.11    248.41 o 
  -9   5  -3     4573.78     4469.77    187.68 o 
  -7   5  -3     1503.99     1410.80     99.03 o 
  -5   5  -3     2423.32     2424.11    106.51 o 
  -3   5  -3     1262.85     1230.56     79.90 o 
  -1   5  -3     8331.12     8940.53    180.39 o 
   1   5  -3    16235.44    17883.56    332.31 o 
   3   5  -3     4301.92     4231.53    179.17 o 
   5   5  -3     2256.90     2363.06     94.76 o 
   7   5  -3       27.55       74.14     59.11 o 
   9   5  -3     2225.37     2106.58    111.27 o 
  11   5  -3     1488.31     1541.32    138.73 o 
  13   5  -3      629.06      694.95     97.08 o 
  15   5  -3      897.44      642.28    100.07 o 
  17   5  -3     4221.72     4322.79    172.33 o 
  19   5  -3      478.13      531.49    125.96 o 
  21   5  -3      295.26      294.63    108.06 o 
  23   5  -3     2222.43     2446.06    202.99 o 
  25   5  -3      241.65      131.87    147.95 o 
  27   5  -3     1102.07      787.17    227.92 o 
  29   5  -3     1043.59     1009.02    247.73 o 
  31   5  -3      177.77      156.54    233.01 o 
  33   5  -3       14.58     -244.09    278.72 o 
  35   5  -3       47.98      -46.79    299.32 o 
 -28   6  -3      221.30        9.78    438.60 o 
 -26   6  -3      924.81      976.66    437.78 o 
 -24   6  -3      334.31      343.22    366.86 o 
 -22   6  -3      571.38      385.61    327.73 o 
 -20   6  -3      625.80      578.82    287.78 o 
 -18   6  -3     1573.27     1064.70    326.91 o 
 -16   6  -3     4357.69     4201.91    288.06 o 
 -14   6  -3     3794.91     3555.33    262.82 o 
 -12   6  -3      202.62       24.79    136.98 o 
 -10   6  -3     1247.58     1331.76    184.77 o 
  -8   6  -3      631.70      665.40    151.25 o 
  -6   6  -3     7073.59     6196.69    366.86 o 
  -4   6  -3     5987.24     5858.92    267.76 o 
  -2   6  -3     9441.22     9152.27    255.06 o 
   0   6  -3      346.33      350.83    106.99 o 
   2   6  -3     4229.60     4073.83    186.43 o 
   4   6  -3      933.21     1042.64    131.38 o 
   6   6  -3    12651.74    11911.41    290.20 o 
   8   6  -3      376.07      354.90    113.06 o 
  10   6  -3    10317.99     9778.43    276.93 o 
  12   6  -3     2455.53     2724.66    183.25 o 
  14   6  -3     7199.67     7634.43    259.97 o 
  16   6  -3       84.78       93.93    127.36 o 
  18   6  -3    10199.78     9849.17    313.85 o 
  20   6  -3      757.16     1206.45    225.41 o 
  22   6  -3     2225.90     2759.44    269.74 o 
  24   6  -3     5166.51     4800.78    333.17 o 
  26   6  -3      909.29      774.39    227.62 o 
  28   6  -3      110.47       39.84    231.16 o 
  30   6  -3      370.16     -298.38    298.38 o 
  32   6  -3     1418.10      963.61    440.23 o 
 -25   7  -3     1345.45     2051.95    477.73 o 
 -23   7  -3      434.26      152.45    321.20 o 
 -21   7  -3     1909.62     2592.35    317.71 o 
 -19   7  -3     3725.45     3308.93    327.75 o 
 -17   7  -3      604.45      433.82    199.47 o 
 -15   7  -3     2067.90     2057.62    255.93 o 
 -13   7  -3     7128.66     7266.99    363.98 o 
 -11   7  -3     8208.93     6833.82    340.40 o 
  -9   7  -3     6830.25     6572.72    543.36 o 
  -7   7  -3    20064.32    19314.43   1259.54 o 
  -5   7  -3     8583.86     8519.88    393.35 o 
  -3   7  -3     4945.70     4784.01    402.32 o 
  -1   7  -3     9479.50     9279.62    293.94 o 
   1   7  -3     7587.35     7978.37    412.45 o 
   3   7  -3    15781.89    15035.84    461.46 o 
   5   7  -3     1054.05     1046.97    152.19 o 
   7   7  -3     9294.12     9034.70    284.77 o 
   9   7  -3     1360.66     1492.82    258.99 o 
  11   7  -3     6985.17     6789.51    264.08 o 
  13   7  -3     1581.10     1269.28    170.62 o 
  15   7  -3     4458.68     4524.28    242.69 o 
  17   7  -3    14061.40    13415.73    372.40 o 
  19   7  -3    10113.56    10123.70    417.46 o 
  21   7  -3    15472.98    14845.10    580.45 o 
  23   7  -3     8918.00     8310.39    404.23 o 
  25   7  -3     7794.16     6743.14    398.70 o 
  27   7  -3     3062.66     3085.87    350.82 o 
  29   7  -3     1971.34     2082.43    313.71 o 
  31   7  -3      544.25      509.52    413.33 o 
 -22   8  -3     2506.65     1956.57    483.44 o 
 -20   8  -3     4145.40     3640.85    540.50 o 
 -18   8  -3     2168.90     2095.59    300.38 o 
 -16   8  -3     1837.13     1566.42    280.39 o 
 -14   8  -3      760.90      641.17    225.01 o 
 -12   8  -3     3897.05     3577.75    297.15 o 
 -10   8  -3     2815.61     3249.67    304.93 o 
  -8   8  -3    10732.00    10808.99    426.87 o 
  -6   8  -3     5991.00     5877.19    332.65 o 
  -4   8  -3     4277.14     3930.11    280.35 o 
  -2   8  -3    13671.59    12339.84    838.07 o 
   0   8  -3    18771.15    18947.37    417.59 o 
   2   8  -3     5798.91     5078.68    242.06 o 
   4   8  -3     4915.16     4507.72    305.27 o 
   6   8  -3     3025.63     3222.65    217.80 o 
   8   8  -3      686.71      772.77    161.92 o 
  10   8  -3      987.70     1137.11    183.36 o 
  12   8  -3     2761.27     2739.57    225.84 o 
  14   8  -3     3803.25     3335.54    252.18 o 
  16   8  -3     7386.31     7473.81    549.87 o 
  18   8  -3     5176.02     5338.54    347.29 o 
  20   8  -3     4024.15     3963.99    436.56 o 
  22   8  -3     2375.16     2489.36    313.73 o 
  24   8  -3     1969.15     1272.19    281.23 o 
  26   8  -3      815.29      415.33    275.73 o 
  28   8  -3     2593.11     2304.68    538.06 o 
 -19   9  -3     1789.64     2098.42    502.19 o 
 -17   9  -3     1494.46     1380.20    428.82 o 
 -15   9  -3     4135.25     3664.83    363.09 o 
 -13   9  -3     3231.77     3144.13    339.25 o 
 -11   9  -3     1886.82     2043.05    297.62 o 
  -9   9  -3     1736.43     2122.66    277.28 o 
  -7   9  -3     2036.56     1812.93    336.29 o 
  -5   9  -3       91.64      255.99    188.61 o 
  -3   9  -3      651.49      625.43    254.76 o 
  -1   9  -3      711.57      479.48    207.41 o 
   1   9  -3     1433.82      948.59    215.65 o 
   3   9  -3     1721.09     1894.32    353.05 o 
   5   9  -3     1691.50     1863.64    217.88 o 
   7   9  -3     7614.00     7029.73    465.96 o 
   9   9  -3     1849.89     2604.28    245.94 o 
  11   9  -3     5314.46     5063.76    279.52 o 
  13   9  -3      603.69      581.90    191.15 o 
  15   9  -3       50.36      -14.70    196.40 o 
  17   9  -3       68.66      -68.16    204.87 o 
  19   9  -3       76.90      -57.16    236.89 o 
  21   9  -3      176.32       55.93    242.68 o 
  23   9  -3     1119.91      997.16    290.18 o 
 -14  10  -3      177.52      327.73    362.78 o 
 -12  10  -3      165.05      383.55    285.30 o 
 -10  10  -3      788.19      186.84    525.83 o 
  -8  10  -3      518.16      549.95    306.94 o 
  -6  10  -3      143.53      138.95    240.24 o 
  -4  10  -3      622.03      912.29    262.87 o 
  -2  10  -3      632.91      788.47    308.16 o 
   0  10  -3      300.04      500.43    237.40 o 
   2  10  -3      248.89      229.90    206.34 o 
   4  10  -3      204.30      174.11    243.35 o 
   6  10  -3      217.25      162.81    217.03 o 
   8  10  -3      274.25       42.76    286.56 o 
  10  10  -3        3.12     -203.48    203.48 o 
  12  10  -3       94.74      268.52    300.01 o 
  14  10  -3      125.06       68.36    278.40 o 
  16  10  -3      130.45       81.30    236.30 o 
  18  10  -3      298.53      181.04    262.90 o 
  20  10  -3      132.02      401.53    293.82 o 
  -9  11  -3      387.21       65.22    426.37 o 
  -7  11  -3      813.46      530.61    303.14 o 
  -5  11  -3      205.25      347.67    382.75 o 
  -3  11  -3      832.31      679.57    273.81 o 
  -1  11  -3     1267.31     1482.07    300.83 o 
   1  11  -3      901.73     1266.46    307.51 o 
   3  11  -3      540.10      387.14    274.21 o 
   5  11  -3     2515.51     1765.88    323.74 o 
   7  11  -3     1051.79     1178.39    309.72 o 
   9  11  -3      129.23      -40.04    258.10 o 
  11  11  -3     1111.24      988.13    317.87 o 
  13  11  -3     1298.23     1358.73    308.46 o 
  15  11  -3      388.78      904.10    463.87 o 
  17  11  -3      802.58      317.13    420.66 o 
 -32   0  -2     1214.84     1699.77    432.08 o 
 -28   0  -2     1895.97     1721.78    358.70 o 
 -26   0  -2     1470.96     1329.65    318.76 o 
 -24   0  -2     7058.57     6892.84    465.50 o 
 -22   0  -2    34745.73    31962.22    841.33 o 
 -20   0  -2     3373.42     3331.06    315.50 o 
 -18   0  -2    13870.64    14448.46    516.05 o 
 -16   0  -2    20239.75    18538.51    541.32 o 
 -14   0  -2    22835.62    23084.28    555.99 o 
 -12   0  -2    26838.06    24585.13    531.54 o 
 -10   0  -2    14190.89    12917.45    358.70 o 
  -8   0  -2    73772.91    71003.97    734.53 o 
  -6   0  -2    77692.14    75733.98    677.46 o 
  -4   0  -2    42655.45    42250.52    436.15 o 
  -2   0  -2   199361.25   207412.05   1357.37 o 
   0   0  -2    21931.82    21663.32    262.51 o 
   2   0  -2    75075.63    75873.65   4022.79 o 
   4   0  -2   104535.86   103564.11   2763.85 o 
   6   0  -2   105376.19   115219.50   2704.55 o 
   8   0  -2    20748.01    20323.59    237.10 o 
  10   0  -2    23930.36    23403.88   1672.05 o 
  12   0  -2    14102.57    14124.41    453.68 o 
  14   0  -2    26432.67    29292.75    400.36 o 
  16   0  -2     1818.21     1857.59    211.55 o 
  18   0  -2     2545.68     2530.16    173.61 o 
  20   0  -2     2341.25     2194.72    177.72 o 
  22   0  -2     2061.15     2144.81    341.99 o 
  24   0  -2    20461.75    21657.79    894.32 o 
  26   0  -2    34259.95    35233.80   1476.40 o 
  28   0  -2     9229.08     8921.73    388.55 o 
  30   0  -2     3238.17     3182.86    289.67 o 
  32   0  -2     3086.82     3380.37    319.32 o 
  34   0  -2     3008.45     3008.75    329.46 o 
  36   0  -2      565.27     1062.26    414.96 o 
 -33   1  -2      982.24      711.38    294.13 o 
 -31   1  -2      847.61      935.55    260.28 o 
 -29   1  -2     2436.06     2201.96    398.65 o 
 -27   1  -2     3511.37     3379.16    420.66 o 
 -25   1  -2     5155.00     5037.17    311.83 o 
 -23   1  -2    15789.25    15473.17    444.36 o 
 -21   1  -2     1199.23     1336.36    253.54 o 
 -19   1  -2     2994.68     3041.31    211.46 o 
 -17   1  -2     4569.26     4203.71    216.81 o 
 -15   1  -2     3328.09     3651.82    194.03 o 
 -13   1  -2     5754.45     5508.46    452.05 o 
 -11   1  -2    50126.34    54013.22   1048.80 o 
  -9   1  -2     5633.16     5161.76    166.81 o 
  -7   1  -2    53332.15    54651.11    529.09 o 
  -5   1  -2    57432.63    55083.99    898.39 o 
  -3   1  -2    42720.72    43754.26   1194.34 o 
  -1   1  -2    39724.74    37822.75    752.23 o 
   1   1  -2    33509.67    33589.97    319.83 o 
   3   1  -2    32086.51    32531.31    547.05 o 
   5   1  -2     2038.64     2073.79     46.25 o 
   7   1  -2    39598.08    39808.84    752.88 o 
   9   1  -2    10614.48    10741.73    155.29 o 
  11   1  -2     4884.47     4388.29     96.76 o 
  13   1  -2    18996.83    18900.61    222.15 o 
  15   1  -2    12720.74    12159.72    198.16 o 
  17   1  -2    11447.91    11630.21    211.47 o 
  19   1  -2    12024.87    12616.10    236.54 o 
  21   1  -2     8235.34     8072.88    269.11 o 
  23   1  -2     1769.07     1716.29    136.44 o 
  25   1  -2     7181.59     7102.92    227.72 o 
  27   1  -2      284.32      355.11    121.04 o 
  29   1  -2     3883.69     3784.68    209.72 o 
  31   1  -2     3257.03     3486.69    224.66 o 
  33   1  -2     3401.71     3524.80    301.75 o 
  35   1  -2     1878.09     1498.77    249.48 o 
  37   1  -2     5213.11     5054.48    638.33 o 
 -32   2  -2     1123.04      936.21    240.58 o 
 -30   2  -2       28.63      312.45    186.64 o 
 -28   2  -2      153.78      519.31    282.89 o 
 -26   2  -2      476.27      236.42    268.21 o 
 -24   2  -2      519.92      544.53    180.79 o 
 -22   2  -2     2138.31     1921.17    214.98 o 
 -20   2  -2     3058.32     3040.43    226.22 o 
 -18   2  -2      288.60      285.80    121.11 o 
 -16   2  -2     4270.20     4308.46    374.19 o 
 -14   2  -2     3371.18     2997.38    176.77 o 
 -12   2  -2     6734.15     7927.07    296.75 o 
 -10   2  -2    20027.79    19017.06    490.77 o 
  -8   2  -2    15165.08    15665.61    423.11 o 
  -6   2  -2     7687.24     6979.25    274.74 o 
  -4   2  -2     3947.11     4134.48    105.71 o 
  -2   2  -2    11480.36    11867.69    306.74 o 
   0   2  -2   624638.31   633119.81  20298.66 o 
   2   2  -2    68688.45    72115.95   1375.23 o 
   4   2  -2     4929.23     4683.51     90.81 o 
   6   2  -2     1103.25     1223.85     61.94 o 
   8   2  -2      896.04      902.62     46.58 o 
  10   2  -2       14.88        9.45     31.95 o 
  12   2  -2    29354.08    33155.04    334.83 o 
  14   2  -2     9770.88     9880.76    143.95 o 
  16   2  -2     5311.20     5368.77    156.73 o 
  18   2  -2     3853.27     3886.10    143.95 o 
  20   2  -2     4632.65     4982.27    303.70 o 
  22   2  -2     2484.69     2815.33    155.53 o 
  24   2  -2      439.50      429.23    108.10 o 
  26   2  -2     2481.59     2481.86    173.24 o 
  28   2  -2     1077.71      975.85    148.10 o 
  30   2  -2     1613.32     1532.74    173.66 o 
  32   2  -2     1734.61     1518.00    217.95 o 
  34   2  -2      563.78      491.20    201.73 o 
  36   2  -2        8.23      -33.55    209.34 o 
  38   2  -2      291.64      216.85    444.30 o 
 -33   3  -2      143.62       23.02    443.49 o 
 -31   3  -2      246.61      292.83    214.07 o 
 -29   3  -2       23.16      -26.20    181.19 o 
 -27   3  -2      289.11      358.24    208.30 o 
 -25   3  -2      495.38      385.61    285.33 o 
 -23   3  -2      820.45      629.36    278.81 o 
 -21   3  -2     1082.16     1062.75    190.23 o 
 -19   3  -2     1068.73      883.10    165.52 o 
 -17   3  -2     2165.02     2292.87    229.49 o 
 -15   3  -2     1925.59     1935.30    169.00 o 
 -13   3  -2     9140.70     8846.15    413.33 o 
 -11   3  -2     2068.23     1932.11    231.53 o 
  -9   3  -2     6266.05     6847.18    333.43 o 
  -7   3  -2     7198.50     7494.03    518.08 o 
  -5   3  -2     1465.37     1582.39    111.64 o 
  -3   3  -2     6538.32     6456.57    112.00 o 
  -1   3  -2      148.07       92.42     28.69 o 
   1   3  -2     9484.90     9657.75    185.84 o 
   3   3  -2     5870.34     5819.90    140.96 o 
   5   3  -2     1566.93     1551.52     57.86 o 
   7   3  -2     1986.34     2147.59     70.91 o 
   9   3  -2     9952.71    10219.54    161.12 o 
  11   3  -2     8296.56     8919.26    141.36 o 
  13   3  -2     2448.82     2351.87     88.01 o 
  15   3  -2      773.81      755.10     69.06 o 
  17   3  -2     2193.11     2467.21    102.44 o 
  19   3  -2     2625.22     2934.08    169.82 o 
  21   3  -2     2722.54     2777.16    154.28 o 
  23   3  -2     1670.00     1877.16    149.73 o 
  25   3  -2      940.32     1003.10    137.43 o 
  27   3  -2     2404.84     2311.62    182.71 o 
  29   3  -2       75.60       51.41    156.15 o 
  31   3  -2      309.04      222.85    180.56 o 
  33   3  -2      604.25      817.92    224.20 o 
  35   3  -2      489.80      365.04    214.55 o 
  37   3  -2      142.71     -313.41    384.79 o 
 -32   4  -2     2546.22     2658.44    310.40 o 
 -30   4  -2     1582.28     1600.92    253.73 o 
 -28   4  -2      752.84      596.54    195.85 o 
 -26   4  -2     1833.27     1657.02    214.97 o 
 -24   4  -2     1525.72     1378.21    240.65 o 
 -22   4  -2     2833.41     2387.83    355.44 o 
 -20   4  -2     6500.60     6449.35    471.21 o 
 -18   4  -2     1554.44     1914.55    201.79 o 
 -16   4  -2     6836.54     6746.09    431.26 o 
 -14   4  -2     5156.71     4674.57    361.15 o 
 -12   4  -2    10860.85    10469.29    469.58 o 
 -10   4  -2    13968.84    13999.10    931.82 o 
  -8   4  -2    25653.89    24963.36    624.51 o 
  -6   4  -2    25089.18    25299.74    431.49 o 
  -4   4  -2    46802.63    49272.20    718.87 o 
  -2   4  -2     3428.47     3217.51     95.65 o 
   0   4  -2     3897.44     3530.15     99.55 o 
   2   4  -2    52790.54    53610.98    539.60 o 
   4   4  -2     3139.98     3575.42     72.66 o 
   6   4  -2    10592.61    10386.87    438.77 o 
   8   4  -2    16185.53    17588.65    489.64 o 
  10   4  -2     5201.27     5259.66    172.69 o 
  12   4  -2    14424.99    15703.50    206.73 o 
  14   4  -2     6266.38     6172.15    156.16 o 
  16   4  -2     1506.33     1397.44     90.94 o 
  18   4  -2     7851.92     7786.83    167.74 o 
  20   4  -2     5422.11     5596.66    189.90 o 
  22   4  -2    10148.33    10704.82    234.36 o 
  24   4  -2     6236.19     6892.62    233.76 o 
  26   4  -2     3316.27     3684.28    203.06 o 
  28   4  -2     3775.76     3938.04    269.17 o 
  30   4  -2     1358.25     1517.72    219.14 o 
  32   4  -2      873.77      811.05    214.36 o 
  34   4  -2     1054.41      925.77    239.26 o 
  36   4  -2     1106.80     1083.45    486.70 o 
 -31   5  -2     2935.00     3076.48    442.20 o 
 -29   5  -2     3409.06     3679.88    313.82 o 
 -27   5  -2     5522.83     5235.91    322.31 o 
 -25   5  -2     5068.26     5187.83    294.71 o 
 -23   5  -2     3603.64     3546.65    253.73 o 
 -21   5  -2     8882.22     8817.66    343.01 o 
 -19   5  -2     3034.74     2698.20    208.36 o 
 -17   5  -2     1641.72     1455.48    158.44 o 
 -15   5  -2     4914.25     5264.04    216.90 o 
 -13   5  -2     3042.89     2954.60    172.20 o 
 -11   5  -2     2795.54     2677.92    131.46 o 
  -9   5  -2    21485.19    20796.53    454.91 o 
  -7   5  -2    16731.66    15824.07    320.18 o 
  -5   5  -2    12390.01    12560.58    165.50 o 
  -3   5  -2    11639.16    11865.58    512.69 o 
  -1   5  -2    25181.78    23922.63    676.45 o 
   1   5  -2     6421.04     5689.71    367.44 o 
   3   5  -2    14112.08    13610.96    352.28 o 
   5   5  -2    39280.18    42495.52    868.99 o 
   7   5  -2    10610.72    10517.67    180.14 o 
   9   5  -2    10455.33    10583.69    195.53 o 
  11   5  -2     9738.94    10057.11    206.01 o 
  13   5  -2    32522.34    32552.62    368.02 o 
  15   5  -2    13897.55    13378.74    258.99 o 
  17   5  -2    18630.40    18948.83    315.24 o 
  19   5  -2    10780.88    10944.88    231.13 o 
  21   5  -2     8679.82     8820.15    221.23 o 
  23   5  -2     4593.87     4490.15    207.73 o 
  25   5  -2     1806.70     1778.88    198.07 o 
  27   5  -2     2873.21     3048.84    489.55 o 
  29   5  -2     2819.66     3688.18    345.26 o 
  31   5  -2     2995.18     3993.73    391.12 o 
  33   5  -2     3619.86     4684.39    433.62 o 
  35   5  -2     5220.59     4394.95    629.36 o 
 -28   6  -2      981.38      560.88    416.59 o 
 -26   6  -2     1068.50     1287.26    425.55 o 
 -24   6  -2     1437.52     1778.03    448.38 o 
 -22   6  -2     2253.20     2466.09    439.41 o 
 -20   6  -2     6512.37     7130.07    560.07 o 
 -18   6  -2     6413.15     6011.00    332.59 o 
 -16   6  -2    13319.31    12421.84    427.27 o 
 -14   6  -2    11867.96    10912.30    675.02 o 
 -12   6  -2     2660.99     2469.17    292.67 o 
 -10   6  -2       23.59       91.06    127.78 o 
  -8   6  -2      777.82      939.95    166.59 o 
  -6   6  -2     3151.59     3010.80    213.51 o 
  -4   6  -2      740.54      727.79    121.36 o 
  -2   6  -2     2300.00     2649.66    193.83 o 
   0   6  -2     9071.40     8548.37    443.92 o 
   2   6  -2     4698.11     4225.33    339.14 o 
   4   6  -2     6569.43     6916.46    440.80 o 
   6   6  -2    20844.41    21292.37    854.13 o 
   8   6  -2    17437.64    16613.21    492.17 o 
  10   6  -2     8127.03     8794.41    313.88 o 
  12   6  -2     3147.43     3119.62    189.96 o 
  14   6  -2       63.53       68.81    152.46 o 
  16   6  -2     4365.85     4514.00    221.49 o 
  18   6  -2     5226.95     5723.94    372.36 o 
  20   6  -2     6137.31     6016.64    272.25 o 
  22   6  -2     6708.26     7130.58    454.90 o 
  24   6  -2    10055.83     9970.40    432.59 o 
  26   6  -2     2891.91     2873.30    316.98 o 
  28   6  -2     6594.07     6443.64    582.90 o 
  30   6  -2     3295.72     4148.75    567.41 o 
  32   6  -2     1397.44     1814.72    482.62 o 
 -25   7  -2      174.93     -164.68    367.67 o 
 -23   7  -2     1422.45     1619.06    443.49 o 
 -21   7  -2      567.10      586.16    303.27 o 
 -19   7  -2     1078.63     1233.67    244.52 o 
 -17   7  -2      424.45      453.76    193.96 o 
 -15   7  -2      797.13      637.89    200.22 o 
 -13   7  -2      496.23      580.29    293.08 o 
 -11   7  -2     1363.83     1430.15    211.22 o 
  -9   7  -2     4740.48     4620.61    282.75 o 
  -7   7  -2     1240.27     1263.49    195.99 o 
  -5   7  -2     1060.48     1253.18    157.81 o 
  -3   7  -2     6109.78     6017.39    240.98 o 
  -1   7  -2     4074.73     4132.85    210.12 o 
   1   7  -2     2135.48     2518.82    252.36 o 
   3   7  -2      499.58      199.95    113.49 o 
   5   7  -2     3599.43     3108.97    193.30 o 
   7   7  -2     2897.65     3190.02    206.95 o 
   9   7  -2     2825.54     2879.81    204.15 o 
  11   7  -2     5311.10     5092.17    304.71 o 
  13   7  -2     2539.92     2881.66    357.65 o 
  15   7  -2     1286.36     1321.14    201.08 o 
  17   7  -2      479.08      945.58    181.06 o 
  19   7  -2      663.63      673.55    182.26 o 
  21   7  -2     1908.99     2091.07    234.87 o 
  23   7  -2      403.90      243.83    223.77 o 
  25   7  -2     1322.58     1048.58    274.25 o 
  27   7  -2      272.76      375.01    390.50 o 
  29   7  -2     1207.16     1115.25    459.79 o 
 -24   8  -2      142.66     -149.19    330.17 o 
 -22   8  -2      833.56     1091.60    436.97 o 
 -20   8  -2      280.46      370.12    333.43 o 
 -18   8  -2      717.91      656.27    323.65 o 
 -16   8  -2      485.67      806.47    237.80 o 
 -14   8  -2      890.77      987.33    227.86 o 
 -12   8  -2     1665.01     1376.47    236.32 o 
 -10   8  -2      237.66      155.65    172.59 o 
  -8   8  -2     1153.12     1044.79    207.17 o 
  -6   8  -2      427.84      278.13    172.87 o 
  -4   8  -2      887.72      752.03    159.06 o 
  -2   8  -2      657.82      848.31    156.05 o 
   0   8  -2     4304.59     4328.17    369.88 o 
   2   8  -2      546.67      751.22    162.46 o 
   4   8  -2     6815.42     5631.32    361.33 o 
   6   8  -2     1254.88     1023.01    159.34 o 
   8   8  -2      480.02      407.66    220.99 o 
  10   8  -2     1002.21      911.09    172.24 o 
  12   8  -2     5946.81     5551.93    274.68 o 
  14   8  -2     1118.05     1228.08    241.23 o 
  16   8  -2      132.49      298.75    164.06 o 
  18   8  -2       69.13       61.17    177.60 o 
  20   8  -2      239.14       66.73    190.89 o 
  22   8  -2      594.26      699.65    238.81 o 
  24   8  -2      714.08      467.20    268.79 o 
  26   8  -2      297.12       41.58    410.06 o 
 -19   9  -2      772.25      429.63    411.70 o 
 -17   9  -2     1565.20     1161.71    396.21 o 
 -15   9  -2     3518.77     3601.87    437.78 o 
 -13   9  -2     1372.00     1345.71    271.99 o 
 -11   9  -2     2909.16     2863.61    320.29 o 
  -9   9  -2     2136.55     2054.22    280.83 o 
  -7   9  -2      310.65      363.93    201.10 o 
  -5   9  -2     4172.32     4020.71    305.19 o 
  -3   9  -2     1791.86     1743.31    213.26 o 
  -1   9  -2     6351.84     5715.37    311.80 o 
   1   9  -2     7136.54     6438.76    292.08 o 
   3   9  -2     5442.46     5819.39    291.17 o 
   5   9  -2     4357.78     4144.56    257.27 o 
   7   9  -2     2497.39     3136.02    253.50 o 
   9   9  -2     3064.93     3619.86    259.84 o 
  11   9  -2     1018.73     1261.68    208.62 o 
  13   9  -2     2923.22     3168.01    401.98 o 
  15   9  -2     1061.66     1007.11    204.83 o 
  17   9  -2     1130.31     1212.82    230.05 o 
  19   9  -2     2047.91     2244.76    318.19 o 
  21   9  -2      209.31       95.48    259.00 o 
  23   9  -2      572.07     1123.40    438.60 o 
 -14  10  -2     3419.46     2502.78    480.18 o 
 -12  10  -2     4427.29     3748.31    381.88 o 
 -10  10  -2     3536.87     3688.61    359.70 o 
  -8  10  -2     5249.82     5052.03    385.86 o 
  -6  10  -2     4754.60     4700.91    536.02 o 
  -4  10  -2     5240.79     4379.33    357.81 o 
  -2  10  -2     4254.43     4148.26    341.94 o 
   0  10  -2     1989.86     2053.78    274.38 o 
   2  10  -2     4881.75     4337.24    350.26 o 
   4  10  -2     2126.02     2195.80    286.41 o 
   6  10  -2     1229.12     1503.81    221.32 o 
   8  10  -2     2298.53     2239.77    318.90 o 
  10  10  -2     1712.60     1388.93    239.37 o 
  12  10  -2     1659.39     1303.98    237.47 o 
  14  10  -2     2138.62     1752.14    265.48 o 
  16  10  -2     2114.63     2800.18    361.01 o 
  18  10  -2     4071.87     4160.14    397.96 o 
  -9  11  -2     3070.07     2719.56    373.53 o 
  -7  11  -2     1561.91     1835.48    338.09 o 
  -5  11  -2     3651.76     3225.99    373.18 o 
  -3  11  -2     1889.00     2190.51    340.59 o 
  -1  11  -2     1950.31     1531.82    476.10 o 
   1  11  -2     1135.90     1413.14    324.87 o 
   3  11  -2      637.03      854.98    282.43 o 
   5  11  -2      888.48      560.30    569.44 o 
   7  11  -2      850.89      731.39    274.39 o 
   9  11  -2      841.32      659.64    292.81 o 
  11  11  -2      915.13      927.85    298.32 o 
  13  11  -2     1581.67     1273.58    313.02 o 
  15  11  -2     2867.47     2519.90    521.75 o 
 -31   1  -1      336.62      569.85    330.17 o 
 -29   1  -1     1034.43     1491.51    256.23 o 
 -27   1  -1     2176.69     2484.15    267.63 o 
 -25   1  -1     4586.17     4520.90    289.52 o 
 -23   1  -1     2855.76     3172.35    456.13 o 
 -21   1  -1     5633.69     5776.33    275.50 o 
 -19   1  -1     2456.23     2396.64    195.08 o 
 -17   1  -1    17561.16    17352.60    756.54 o 
 -15   1  -1    14726.02    13812.47    374.19 o 
 -13   1  -1     3627.78     3314.18    165.95 o 
 -11   1  -1    45776.36    49958.11    505.25 o 
  -9   1  -1    20738.25    21223.66    362.37 o 
  -7   1  -1    37648.74    39144.52    367.05 o 
  -5   1  -1    59108.05    59549.05    608.17 o 
  -3   1  -1    36906.61    38361.02    432.89 o 
  -1   1  -1     7364.48     6991.00    190.54 o 
   1   1  -1     7638.51     7712.93    137.05 o 
   3   1  -1    23629.81    24881.32    292.45 o 
   5   1  -1    18132.98    19449.04    124.14 o 
   7   1  -1    92100.72    97863.38   1671.26 o 
   9   1  -1    38925.27    41217.81    611.65 o 
  11   1  -1    12690.98    13210.61    153.17 o 
  13   1  -1     4811.34     5206.32    113.77 o 
  15   1  -1    14008.16    14610.59    511.39 o 
  17   1  -1     8191.30     8103.06    235.46 o 
  19   1  -1    15803.31    15251.97    336.77 o 
  21   1  -1     2832.71     2819.52    172.39 o 
  23   1  -1      536.98      710.82    116.24 o 
  25   1  -1     1307.04     1037.12    135.24 o 
  27   1  -1     2160.49     2178.96    177.25 o 
  29   1  -1      172.68      297.40    136.31 o 
  31   1  -1      859.18      994.85    169.22 o 
  33   1  -1      471.27      567.33    172.74 o 
  35   1  -1      699.98      584.33    233.40 o 
 -34   2  -1     2528.63     2804.86    320.41 o 
 -32   2  -1     2190.63     2493.00    468.76 o 
 -30   2  -1     3665.28     4099.83    483.44 o 
 -28   2  -1     5414.75     5617.80    491.59 o 
 -26   2  -1     9736.05     9781.31    397.26 o 
 -24   2  -1     8781.58     7942.56    499.33 o 
 -22   2  -1     2391.20     2304.98    501.37 o 
 -20   2  -1      802.93      944.53    162.21 o 
 -18   2  -1    12366.03    11924.22    340.05 o 
 -16   2  -1     2589.46     2453.63    175.81 o 
 -14   2  -1    16296.45    16693.55    346.01 o 
 -12   2  -1     8790.37     7598.90    235.60 o 
 -10   2  -1    61796.39    63537.20    858.45 o 
  -8   2  -1    58437.37    54181.53    739.42 o 
  -6   2  -1    97824.43    99632.67    937.52 o 
  -4   2  -1     1514.22     1602.97     90.90 o 
  -2   2  -1    11099.41    10816.07    222.02 o 
   0   2  -1    42459.09    45894.36    435.61 o 
   2   2  -1    84752.20    87451.56   1457.30 o 
   4   2  -1    39788.47    40424.85    594.44 o 
   6   2  -1    23764.43    24306.44    212.11 o 
   8   2  -1    18547.58    19214.69    157.23 o 
  10   2  -1    40559.73    41374.66    696.12 o 
  12   2  -1    40506.98    39919.74    484.17 o 
  14   2  -1    20687.43    20201.84    409.58 o 
  16   2  -1    27228.58    28231.39    399.72 o 
  18   2  -1    14087.42    15164.30    260.46 o 
  20   2  -1    11305.79    11639.92    623.88 o 
  22   2  -1    13521.93    13656.90    284.04 o 
  24   2  -1     2769.90     2894.87    175.11 o 
  26   2  -1     4028.88     4190.99    200.26 o 
  28   2  -1     5177.80     5178.88    234.76 o 
  30   2  -1     4586.79     4290.71    228.40 o 
  32   2  -1     3678.31     3810.59    293.12 o 
  34   2  -1     2887.22     2808.77    277.86 o 
  36   2  -1     2842.61     2962.76    388.52 o 
 -33   3  -1     2114.99     2171.74    285.92 o 
 -31   3  -1     1648.06     1929.67    431.26 o 
 -29   3  -1     1997.81     2437.56    422.29 o 
 -27   3  -1     1712.28     1733.20    371.75 o 
 -25   3  -1     5017.48     5136.81    439.41 o 
 -23   3  -1     7230.46     7259.47    333.64 o 
 -21   3  -1     7584.34     7848.81    557.62 o 
 -19   3  -1    10671.35    10372.65    340.93 o 
 -17   3  -1    31105.09    30065.28    782.63 o 
 -15   3  -1     9306.04     9009.19    432.08 o 
 -13   3  -1     9010.26     8150.75    382.35 o 
 -11   3  -1     1639.53     1507.37    207.89 o 
  -9   3  -1     3926.79     3580.52    262.51 o 
  -7   3  -1    19722.49    20523.26   1539.98 o 
  -5   3  -1    19531.44    19627.68   1029.36 o 
  -3   3  -1    17549.20    17265.35    479.69 o 
  -1   3  -1    82100.80    83175.45   1136.11 o 
   1   3  -1   185289.42   193331.20   4991.77 o 
   3   3  -1     2572.73     2173.40     50.74 o 
   5   3  -1    23104.40    22251.75    695.82 o 
   7   3  -1    15654.17    15120.23    248.73 o 
   9   3  -1     7986.32     7780.25    119.56 o 
  11   3  -1    24552.34    26369.73    283.78 o 
  13   3  -1     1053.38     1020.28     70.89 o 
  15   3  -1     7083.14     6866.86    140.75 o 
  17   3  -1     1650.55     1600.65    143.76 o 
  19   3  -1     8900.58     8921.38    211.50 o 
  21   3  -1    10608.82    11108.48    359.48 o 
  23   3  -1    31311.57    31224.09    646.29 o 
  25   3  -1     8706.80     8986.27    270.66 o 
  27   3  -1    12692.77    12517.23    319.75 o 
  29   3  -1     4537.17     4919.54    238.23 o 
  31   3  -1     3397.40     3493.01    282.67 o 
  33   3  -1     2262.24     2090.26    265.48 o 
  35   3  -1      694.61      597.31    230.66 o 
 -32   4  -1      812.78      511.81    217.88 o 
 -30   4  -1     2555.73     2944.69    509.52 o 
 -28   4  -1     3313.03     3835.69    509.52 o 
 -26   4  -1     1316.08     1556.29    339.14 o 
 -24   4  -1     3100.26     3060.40    375.82 o 
 -22   4  -1      336.88      232.22    271.47 o 
 -20   4  -1     3483.53     3613.35    259.43 o 
 -18   4  -1     1274.05      979.10    261.69 o 
 -16   4  -1      798.89      903.28    223.38 o 
 -14   4  -1     2978.07     2945.45    287.78 o 
 -12   4  -1     7885.76     7824.65    405.17 o 
 -10   4  -1     1471.78     1591.34    216.85 o 
  -8   4  -1     8610.60     8945.68    206.01 o 
  -6   4  -1    11017.76    11469.24    405.47 o 
  -4   4  -1    11301.18    12154.71    288.01 o 
  -2   4  -1    37523.41    40660.64    393.67 o 
   0   4  -1    37463.56    39439.77   1003.85 o 
   2   4  -1     3267.56     3576.45    198.88 o 
   4   4  -1    10246.60    10163.21    185.92 o 
   6   4  -1    35902.26    36408.07    640.82 o 
   8   4  -1     1895.35     1792.23     84.06 o 
  10   4  -1     8174.26     8192.91    149.40 o 
  12   4  -1     2003.80     1977.51     89.60 o 
  14   4  -1     5500.64     5873.82    134.70 o 
  16   4  -1     6632.38     6490.88    151.11 o 
  18   4  -1     2621.61     2709.42    120.25 o 
  20   4  -1     8967.73     8997.25    227.88 o 
  22   4  -1      942.85     1294.15    126.71 o 
  24   4  -1     3443.36     3193.54    187.22 o 
  26   4  -1     2113.74     2628.16    195.12 o 
  28   4  -1     1337.05     1375.58    206.48 o 
  30   4  -1     1662.44     1449.67    227.53 o 
  32   4  -1     1392.67     1264.60    245.99 o 
  34   4  -1      606.40      643.94    248.26 o 
 -31   5  -1       32.96       70.41    284.93 o 
 -29   5  -1      154.94       78.73    201.44 o 
 -27   5  -1      883.74      916.40    210.81 o 
 -25   5  -1       39.68      124.31    202.83 o 
 -23   5  -1     2077.03     1805.75    358.70 o 
 -21   5  -1      427.84      185.87    235.60 o 
 -19   5  -1     1518.76     1142.96    286.15 o 
 -17   5  -1     3075.98     3044.91    362.78 o 
 -15   5  -1     2680.87     2578.60    308.16 o 
 -13   5  -1      109.14      103.82    113.82 o 
 -11   5  -1     1085.31     1220.94    115.89 o 
  -9   5  -1     9410.99     9297.69    223.96 o 
  -7   5  -1      607.10      547.85     65.27 o 
  -5   5  -1      777.57      925.62     66.52 o 
  -3   5  -1     1246.86     1438.47    123.93 o 
  -1   5  -1    23497.09    25356.63   1164.90 o 
   1   5  -1     7538.89     7988.80    212.31 o 
   3   5  -1     2855.80     2832.06    172.96 o 
   5   5  -1     2056.66     1961.05    147.44 o 
   7   5  -1     1891.33     1871.00    105.95 o 
   9   5  -1      219.66      234.31     73.00 o 
  11   5  -1     1686.14     1961.11    235.46 o 
  13   5  -1       34.42       82.43     81.83 o 
  15   5  -1     5607.31     5724.38    186.68 o 
  17   5  -1     6430.62     6570.56    184.41 o 
  19   5  -1     1548.03     1831.01    133.88 o 
  21   5  -1     1009.19     1142.20    171.78 o 
  23   5  -1      759.26      706.30    140.83 o 
  25   5  -1      472.84      391.01    164.65 o 
  27   5  -1      143.13       88.24    209.54 o 
  29   5  -1      574.89      492.82    263.34 o 
  31   5  -1      206.15      -22.23    260.71 o 
  33   5  -1       40.33     -160.82    298.10 o 
 -30   6  -1     1032.97      494.85    441.86 o 
 -28   6  -1     2472.86     2786.48    540.50 o 
 -26   6  -1     1292.43     1716.89    415.77 o 
 -24   6  -1      850.88     1025.57    373.38 o 
 -22   6  -1     1325.45     1204.92    374.19 o 
 -20   6  -1     3522.63     3798.08    310.73 o 
 -18   6  -1      386.21      226.99    199.73 o 
 -16   6  -1     3096.59     3309.55    385.61 o 
 -14   6  -1     3112.52     2884.54    244.22 o 
 -12   6  -1      389.59      537.95    156.35 o 
 -10   6  -1      286.17      256.80    129.99 o 
  -8   6  -1     5735.39     5817.03    217.68 o 
  -6   6  -1      277.96      267.98    104.80 o 
  -4   6  -1     2549.63     2629.29    250.79 o 
  -2   6  -1     3506.94     3180.76    171.90 o 
   0   6  -1     9679.40     9246.37    260.00 o 
   2   6  -1      615.11      657.27    113.35 o 
   4   6  -1     1820.16     1876.25    154.32 o 
   6   6  -1     5853.64     5407.18    208.08 o 
   8   6  -1    14983.10    15365.18    531.60 o 
  10   6  -1     5068.76     4976.45    214.78 o 
  12   6  -1     2081.13     2414.80    175.75 o 
  14   6  -1     3432.99     3605.25    206.77 o 
  16   6  -1     3417.82     3527.01    210.17 o 
  18   6  -1     4200.86     4378.92    239.73 o 
  20   6  -1     5224.00     5411.27    267.66 o 
  22   6  -1     2054.59     2052.84    223.82 o 
  24   6  -1     1804.99     1587.61    264.18 o 
  26   6  -1     2100.58     2673.98    468.76 o 
  28   6  -1     1866.20     2393.54    477.73 o 
  30   6  -1     1653.53     1402.21    424.74 o 
 -27   7  -1     1894.72     2232.12    503.00 o 
 -25   7  -1      276.28      181.80    370.12 o 
 -23   7  -1      226.83      108.43    318.76 o 
 -21   7  -1      756.36      871.49    347.29 o 
 -19   7  -1     2308.08     2465.89    288.38 o 
 -17   7  -1     2958.58     3258.11    300.51 o 
 -15   7  -1    14031.29    12599.67   1250.17 o 
 -13   7  -1     7208.99     7918.08    864.56 o 
 -11   7  -1     6434.17     6403.50    316.52 o 
  -9   7  -1    13624.27    13636.84    426.05 o 
  -7   7  -1     7432.63     7299.82    423.93 o 
  -5   7  -1    10372.50     9412.94    408.28 o 
  -3   7  -1    10222.86     9731.20    414.93 o 
  -1   7  -1     2965.01     2703.38    181.83 o 
   1   7  -1     3949.42     3955.14    199.04 o 
   3   7  -1    12647.46    11915.67    310.31 o 
   5   7  -1     2911.29     3039.18    247.50 o 
   7   7  -1     1691.14     1609.95    173.98 o 
   9   7  -1    13226.75    12738.93    724.22 o 
  11   7  -1    11357.56    11129.22    323.89 o 
  13   7  -1     1992.91     1943.68    200.19 o 
  15   7  -1    10074.49    10207.47    331.20 o 
  17   7  -1     7572.50     7209.33    311.63 o 
  19   7  -1     3151.90     3256.13    257.48 o 
  21   7  -1     3841.34     3872.09    267.46 o 
  23   7  -1     4180.07     3953.46    343.34 o 
  25   7  -1     3816.22     4152.01    505.45 o 
  27   7  -1     2511.44     3410.96    531.54 o 
  29   7  -1     4367.74     5048.77    608.98 o 
 -24   8  -1     1042.68      820.94    401.10 o 
 -22   8  -1     1068.92      971.76    386.42 o 
 -20   8  -1      304.92      476.10    340.77 o 
 -18   8  -1     2108.55     1566.89    389.68 o 
 -16   8  -1     2539.02     2553.53    305.71 o 
 -14   8  -1     5299.01     5873.32    567.41 o 
 -12   8  -1     5016.67     4888.29    322.48 o 
 -10   8  -1    16718.48    16128.53    883.72 o 
  -8   8  -1    15569.13    14439.87    370.91 o 
  -6   8  -1     5304.14     5338.24    253.01 o 
  -4   8  -1     4220.67     4515.35    238.81 o 
  -2   8  -1     3018.55     2961.88    223.96 o 
   0   8  -1     2345.82     2035.94    190.21 o 
   2   8  -1     4595.76     4339.69    236.58 o 
   4   8  -1     4934.23     4338.27    233.81 o 
   6   8  -1     3237.72     3166.34    213.54 o 
   8   8  -1     5722.92     5468.07    262.61 o 
  10   8  -1     6266.23     6023.46    277.49 o 
  12   8  -1     9087.08     8173.47    317.30 o 
  14   8  -1     9010.47     8810.06    789.80 o 
  16   8  -1     2843.15     2928.35    469.63 o 
  18   8  -1      777.34      856.65    218.05 o 
  20   8  -1      865.32      853.07    212.23 o 
  22   8  -1     1601.06     1750.06    345.33 o 
  24   8  -1      785.98     1217.15    454.90 o 
  26   8  -1     1220.42     1180.46    440.23 o 
 -21   9  -1     1464.49     1115.25    443.49 o 
 -19   9  -1     1490.96     1203.29    445.12 o 
 -17   9  -1     2231.56     2303.05    432.08 o 
 -15   9  -1     1370.66     1706.29    379.90 o 
 -13   9  -1      988.54     1008.33    253.79 o 
 -11   9  -1      537.67      541.07    227.56 o 
  -9   9  -1      491.66      459.92    210.33 o 
  -7   9  -1     1087.42     1072.31    231.66 o 
  -5   9  -1     2555.85     2624.42    368.51 o 
  -3   9  -1     2827.04     3159.88    325.13 o 
  -1   9  -1     5444.35     5341.41    270.54 o 
   1   9  -1     6144.30     6063.50    288.63 o 
   3   9  -1     5522.33     4932.03    270.71 o 
   5   9  -1     4952.96     4884.49    534.66 o 
   7   9  -1     1812.09     2156.15    223.75 o 
   9   9  -1     1677.18     1514.97    209.01 o 
  11   9  -1      698.20      484.74    176.88 o 
  13   9  -1       50.35      214.54    180.19 o 
  15   9  -1      328.51      416.10    191.02 o 
  17   9  -1     1003.22      956.64    233.00 o 
  19   9  -1      522.18      874.63    465.09 o 
  21   9  -1      652.20      785.89    432.89 o 
  23   9  -1     1715.16     1065.52    446.75 o 
 -16  10  -1      118.31     -347.29    347.29 o 
 -14  10  -1       11.00      400.28    336.69 o 
 -12  10  -1       23.91     -127.18    349.74 o 
 -10  10  -1      220.60      109.58    309.79 o 
  -8  10  -1      191.37      192.18    228.28 o 
  -6  10  -1      368.17      276.94    339.55 o 
  -4  10  -1      354.25      106.04    191.54 o 
  -2  10  -1      644.89      388.02    196.62 o 
   0  10  -1     1100.96      666.46    204.26 o 
   2  10  -1      118.82        1.79    182.24 o 
   4  10  -1      203.36     -129.64    168.87 o 
   6  10  -1     1051.95      907.44    218.28 o 
   8  10  -1     3472.92     3621.29    299.06 o 
  10  10  -1      683.29      596.17    241.59 o 
  12  10  -1      165.40      162.26    214.07 o 
  14  10  -1      154.64      -47.63    197.29 o 
  16  10  -1      132.19      -55.54    239.83 o 
  18  10  -1      310.33      208.77    332.45 o 
  -7  11  -1      754.33      745.97    279.27 o 
  -5  11  -1      147.96      206.35    263.87 o 
  -3  11  -1     1385.72     1663.99    313.06 o 
  -1  11  -1     1487.75     1196.55    295.65 o 
   1  11  -1     1291.52     1199.84    309.13 o 
   3  11  -1      635.84      835.88    226.70 o 
   5  11  -1     3131.29     3218.83    574.03 o 
   7  11  -1      528.79      491.93    234.98 o 
   9  11  -1      869.09     1433.08    266.46 o 
  11  11  -1      421.42      555.86    240.87 o 
  -2  12  -1     2564.25     3369.38    569.04 o 
   0  12  -1     1637.87     1661.45    472.02 o 
   6  12  -1     1608.12     1247.33    446.40 o 
 -32   0   0      922.85      560.88    335.06 o 
 -30   0   0     1544.34     2069.89    387.24 o 
 -28   0   0     4273.11     3821.02    428.00 o 
 -26   0   0     7780.66     7478.99    474.47 o 
 -24   0   0    11764.76    11284.52    547.84 o 
 -22   0   0    14200.39    14320.47    569.85 o 
 -20   0   0    15128.85    15902.03    560.88 o 
 -18   0   0    13348.86    12875.87    470.39 o 
 -16   0   0     2008.94     1817.17    216.85 o 
 -14   0   0      556.99      539.80     81.93 o 
 -12   0   0    25010.02    27111.26    269.85 o 
 -10   0   0     7767.76     8479.29    282.89 o 
  -8   0   0     1812.37     1524.49    136.14 o 
  -6   0   0    26164.67    25331.89    370.93 o 
  -4   0   0    68224.74    72598.57    564.96 o 
  -2   0   0    40069.97    21726.91    247.83 o 
   4   0   0    68368.08    74830.73    705.20 o 
   6   0   0    26579.32    27628.08    758.93 o 
   8   0   0     2201.70     2027.89    134.61 o 
  10   0   0     8861.54     9527.35    602.13 o 
  12   0   0    24589.50    27125.46   2076.00 o 
  14   0   0      948.81     1141.27    121.72 o 
  16   0   0     2037.78     1849.32    158.90 o 
  18   0   0    13121.96    12032.10   1047.17 o 
  20   0   0    15109.87    15463.28   1012.93 o 
  22   0   0    13334.62    14446.75    974.21 o 
  24   0   0    11601.05    12033.14    412.79 o 
  26   0   0     7638.45     7418.32    362.18 o 
  28   0   0     4168.38     4252.64    320.99 o 
  30   0   0     1617.22     1618.72    265.21 o 
  32   0   0     1022.24     1036.33    256.22 o 
  34   0   0      149.55      228.40    272.03 o 
 -35   1   0      776.42      520.12    402.73 o 
 -33   1   0     1541.35     1392.43    399.47 o 
 -31   1   0     1738.00     1751.92    275.80 o 
 -29   1   0     4927.38     4660.39    597.16 o 
 -27   1   0     7317.92     6975.90    353.50 o 
 -25   1   0     5332.82     5395.56    392.54 o 
 -23   1   0     8264.55     7607.25    317.63 o 
 -21   1   0     3779.86     3618.92    224.21 o 
 -19   1   0     6259.94     6830.50    321.61 o 
 -17   1   0     4932.86     4902.47    217.33 o 
 -15   1   0     8897.70     8340.28    253.45 o 
 -13   1   0     2888.26     2682.11    232.75 o 
 -11   1   0    28837.80    31924.35   1012.93 o 
  -9   1   0    20796.06    19337.91    784.26 o 
  -7   1   0    44515.66    46118.01    575.56 o 
  -5   1   0    39873.41    39829.27    478.54 o 
  -3   1   0    38731.34    38669.38   4785.85 o 
  -1   1   0    11531.02    11905.14    229.96 o 
   1   1   0    11475.47    11643.59    317.14 o 
   3   1   0    39769.18    42834.98    582.06 o 
   5   1   0    41971.35    45342.89    517.20 o 
   7   1   0    46627.58    47896.38    291.12 o 
   9   1   0    22253.33    22590.30    187.63 o 
  11   1   0    30730.79    33726.29    799.60 o 
  13   1   0     2985.06     2706.77     94.35 o 
  15   1   0     8306.24     8207.73    150.67 o 
  17   1   0     4439.44     4372.41    161.09 o 
  19   1   0     6032.19     6124.03    184.51 o 
  21   1   0     3777.34     3872.38    170.72 o 
  23   1   0     9188.82     9399.42    253.53 o 
  25   1   0     4807.20     5116.96    214.73 o 
  27   1   0     7455.72     7638.83    262.54 o 
  29   1   0     4987.04     5000.04    242.47 o 
  31   1   0     1719.84     1665.86    284.17 o 
  33   1   0     1428.82     1553.81    200.23 o 
  35   1   0      787.64     1051.47    250.41 o 
  37   1   0     1736.04     1555.47    508.71 o 
 -34   2   0      789.66      682.35    384.79 o 
 -32   2   0      535.28       31.79    312.24 o 
 -30   2   0      322.35      390.50    305.71 o 
 -28   2   0      229.38      440.45    245.39 o 
 -26   2   0     1302.57      941.60    204.40 o 
 -24   2   0     1767.60     1694.07    213.18 o 
 -22   2   0     6285.56     5883.07    352.18 o 
 -20   2   0       60.21        0.45    111.63 o 
 -18   2   0     3566.36     3535.27    206.83 o 
 -16   2   0     3681.74     3552.21    192.50 o 
 -14   2   0     5496.97     5211.71    461.83 o 
 -12   2   0     1537.82     1628.03    192.40 o 
 -10   2   0     7782.67     7439.05    304.08 o 
  -8   2   0     9202.53     9699.24    333.43 o 
  -6   2   0    12137.23    12678.46    767.14 o 
  -4   2   0    29820.75    30864.62    728.39 o 
  -2   2   0    66623.00    68781.42    705.63 o 
   0   2   0     7837.81     8055.57    208.53 o 
   2   2   0    67812.24    70562.95   1000.54 o 
   4   2   0    29041.44    29048.33    512.84 o 
   6   2   0    11645.48    11588.20    178.53 o 
   8   2   0     9488.62     9456.34    117.86 o 
  10   2   0     8027.26     8460.74     96.79 o 
  12   2   0     1347.25     1138.67     68.10 o 
  14   2   0     5281.74     5277.92    147.06 o 
  16   2   0     3583.27     3628.24    142.30 o 
  18   2   0     3611.13     3718.43    169.47 o 
  20   2   0       65.37       22.58     76.87 o 
  22   2   0     6489.53     7056.19    218.64 o 
  24   2   0     1868.06     1990.80    162.50 o 
  26   2   0     1235.73     1462.16    161.27 o 
  28   2   0      195.33        9.45    128.42 o 
  30   2   0      266.31      325.02    153.92 o 
  32   2   0      527.85      745.22    180.06 o 
  34   2   0      745.62      707.55    228.62 o 
  36   2   0      705.22       63.59    456.53 o 
 -35   3   0      116.28      143.48    399.47 o 
 -33   3   0      178.70      494.03    390.50 o 
 -31   3   0      793.66      707.63    372.56 o 
 -29   3   0      629.30      897.58    335.88 o 
 -27   3   0      237.16      175.73    187.40 o 
 -25   3   0      263.12      201.51    166.67 o 
 -23   3   0     7184.99     6793.92    322.20 o 
 -21   3   0     1798.92     1643.04    194.82 o 
 -19   3   0     1861.96     2021.63    190.10 o 
 -17   3   0     2406.18     2580.23    284.52 o 
 -15   3   0     3692.06     3657.97    301.64 o 
 -13   3   0     2180.74     1943.53    218.48 o 
 -11   3   0     6160.89     5746.61    322.83 o 
  -9   3   0     8868.26     8902.90    348.92 o 
  -7   3   0     6042.42     6097.80    464.28 o 
  -5   3   0     1975.42     2007.61    199.38 o 
  -3   3   0    10414.31     9663.06    246.71 o 
  -1   3   0     8056.64     8293.43    345.49 o 
   1   3   0     8143.61     8693.47    165.89 o 
   3   3   0    10987.13    10843.17    230.66 o 
   5   3   0     1777.04     1831.41     65.65 o 
   7   3   0     6310.04     6489.40    108.18 o 
   9   3   0     9333.66     9523.15    146.51 o 
  11   3   0     5878.04     5952.84    119.09 o 
  13   3   0     1996.17     2199.05     74.75 o 
  15   3   0     3466.13     3385.85    113.52 o 
  17   3   0     2206.27     2303.46    108.93 o 
  19   3   0     1864.99     1947.53    122.85 o 
  21   3   0     1986.74     1779.91    237.21 o 
  23   3   0     6908.57     6712.88    359.19 o 
  25   3   0      203.11       86.68    127.27 o 
  27   3   0      206.44      108.27    126.78 o 
  29   3   0      653.07      594.94    163.03 o 
  31   3   0      821.45      727.47    215.11 o 
  33   3   0      188.22       75.07    207.52 o 
  35   3   0      114.68     -213.63    290.21 o 
 -34   4   0     3136.70     3092.26    314.00 o 
 -32   4   0     1242.12     1009.26    421.48 o 
 -30   4   0      739.31      671.76    403.54 o 
 -28   4   0     1296.27     1738.90    395.39 o 
 -26   4   0     1615.28     2106.57    380.72 o 
 -24   4   0     3678.81     3442.61    270.09 o 
 -22   4   0     1262.88      974.59    186.17 o 
 -20   4   0     7626.17     7984.83    325.49 o 
 -18   4   0    10414.75    10015.20    501.37 o 
 -16   4   0    16785.24    14680.80    576.37 o 
 -14   4   0     5342.23     4103.09    331.80 o 
 -12   4   0      106.42      -50.78     84.99 o 
 -10   4   0    16970.06    17693.48    410.53 o 
  -8   4   0    15849.06    15462.86    572.29 o 
  -6   4   0     7219.84     6983.62    230.85 o 
  -4   4   0    25852.56    27476.01    809.79 o 
  -2   4   0    40561.71    40911.84   1417.53 o 
   0   4   0       11.36      -15.97     57.09 o 
   2   4   0    40881.87    39664.98    512.18 o 
   4   4   0    26111.54    27839.64    711.08 o 
   6   4   0     6268.06     6007.71    112.44 o 
   8   4   0    14804.50    14899.15    421.95 o 
  10   4   0    16376.83    16877.92    264.13 o 
  12   4   0      124.59        6.57     52.56 o 
  14   4   0     5594.61     5089.81    132.64 o 
  16   4   0    17211.82    17775.44    233.67 o 
  18   4   0    10591.77    10581.69    199.65 o 
  20   4   0     7786.05     7885.80    186.28 o 
  22   4   0     1503.52     1845.53    144.52 o 
  24   4   0     3506.54     3513.31    235.23 o 
  26   4   0     1639.87     1863.91    178.20 o 
  28   4   0     1259.11     1684.15    186.48 o 
  30   4   0      677.19      525.69    210.45 o 
  32   4   0     1257.43     1105.09    245.59 o 
  34   4   0     3142.09     3379.57    399.09 o 
 -31   5   0     1536.46     1525.90    308.63 o 
 -29   5   0     5796.07     5439.27    545.39 o 
 -27   5   0     2620.94     3223.45    477.73 o 
 -25   5   0     5308.64     4758.54    506.26 o 
 -23   5   0     4733.65     4763.44    467.95 o 
 -21   5   0     7777.56     6631.15    483.44 o 
 -19   5   0    10172.65     9138.82    525.01 o 
 -17   5   0     7247.85     7131.70    469.58 o 
 -15   5   0     1235.26     1639.41    240.50 o 
 -13   5   0    10604.22     9978.75    327.13 o 
 -11   5   0    12770.90    12213.35    698.93 o 
  -9   5   0    25357.37    25021.01    356.96 o 
  -7   5   0    32682.54    33193.63   1318.49 o 
  -5   5   0     8362.68     8660.38    219.58 o 
  -3   5   0    10836.55    11221.36    242.37 o 
  -1   5   0     6785.71     6682.45    195.60 o 
   1   5   0     6466.59     6319.88    191.21 o 
   3   5   0    11361.68    11045.28    246.34 o 
   5   5   0     8174.94     8524.71    225.06 o 
   7   5   0    32540.68    32186.58    321.47 o 
   9   5   0    25294.88    25871.66    306.25 o 
  11   5   0    12550.89    12332.83    233.25 o 
  13   5   0    10576.01    10650.05    230.81 o 
  15   5   0     1006.14     1146.14    107.28 o 
  17   5   0     7136.86     7549.89    357.32 o 
  19   5   0    10266.13     9908.01    257.82 o 
  21   5   0     7577.91     7508.33    221.25 o 
  23   5   0     5132.31     5472.89    237.83 o 
  25   5   0     5288.11     5813.40    289.86 o 
  27   5   0     2622.69     3093.41    326.63 o 
  29   5   0     5863.94     6823.56    427.11 o 
  31   5   0     1493.04      955.03    312.40 o 
 -30   6   0     1671.63     1470.69    495.66 o 
 -28   6   0     2810.28     3026.16    520.94 o 
 -26   6   0     2862.97     1790.26    410.88 o 
 -24   6   0     3535.20     3918.85    508.71 o 
 -22   6   0     7933.67     8233.90    571.48 o 
 -20   6   0     6768.86     7073.02    668.09 o 
 -18   6   0     6993.88     6884.45    339.63 o 
 -16   6   0     4330.16     4506.09    274.04 o 
 -14   6   0      937.47      835.39    167.40 o 
 -12   6   0      136.52       -6.67    124.18 o 
 -10   6   0     2845.58     2699.19    167.73 o 
  -8   6   0     1760.10     2011.86    159.59 o 
  -6   6   0     3224.18     3439.98    174.16 o 
  -4   6   0    16066.95    15795.67    315.47 o 
  -2   6   0     6632.56     5911.45    362.25 o 
   0   6   0    19912.77    18824.98    848.63 o 
   2   6   0     6616.99     5689.21    229.16 o 
   4   6   0    17591.27    16962.46    649.24 o 
   6   6   0     3544.77     3589.20    243.39 o 
   8   6   0     1435.53     1415.34    149.51 o 
  10   6   0     3206.67     3440.43    193.25 o 
  12   6   0      189.34      202.84    118.68 o 
  14   6   0      672.72      670.62    143.63 o 
  16   6   0     4433.34     4341.30    228.00 o 
  18   6   0     6639.12     6729.90    279.49 o 
  20   6   0     6812.18     7157.54    294.06 o 
  22   6   0     7746.90     8238.46    284.17 o 
  24   6   0     3754.34     3528.35    433.71 o 
  26   6   0     2852.93     2555.77    465.50 o 
  28   6   0     2885.18     2603.05    469.58 o 
  30   6   0     1722.27     1486.99    489.14 o 
 -27   7   0     1433.51     1977.77    529.90 o 
 -25   7   0      590.41      367.67    370.93 o 
 -23   7   0      472.73      203.81    330.99 o 
 -21   7   0      672.83     1066.33    361.97 o 
 -19   7   0     1408.23     1600.31    356.26 o 
 -17   7   0     3632.05     3444.10    277.10 o 
 -15   7   0       10.25     -174.46    174.46 o 
 -13   7   0     1993.94     1855.90    221.37 o 
 -11   7   0     2569.54     2739.91    242.23 o 
  -9   7   0      118.58      266.59    124.93 o 
  -7   7   0     9059.08     9133.40    450.86 o 
  -5   7   0      411.48      369.70    127.97 o 
  -3   7   0     1424.90     1339.04    154.36 o 
  -1   7   0     2003.83     2194.97    176.51 o 
   1   7   0     2104.70     2238.92    174.52 o 
   3   7   0     1381.85     1416.69    159.57 o 
   5   7   0      437.00      357.07    132.39 o 
   7   7   0     9233.19     9529.48    419.82 o 
   9   7   0       89.44       95.62    122.41 o 
  11   7   0     2420.85     2614.93    205.15 o 
  13   7   0     1938.08     2039.03    221.39 o 
  15   7   0        5.43      -38.78    139.71 o 
  17   7   0     3434.36     3258.33    249.38 o 
  19   7   0     1322.86     1800.35    285.61 o 
  21   7   0      585.50      208.74    183.46 o 
  23   7   0      451.10      601.82    270.49 o 
  25   7   0      561.58      879.64    353.81 o 
  27   7   0     1486.60     1598.68    460.61 o 
 -24   8   0      681.51      256.80    360.34 o 
 -22   8   0      372.55       11.41    297.56 o 
 -20   8   0       99.10     -282.89    282.89 o 
 -18   8   0      478.32      516.05    317.94 o 
 -16   8   0      411.97      171.20    269.03 o 
 -14   8   0     1824.18     2205.71    259.08 o 
 -12   8   0      214.85      194.92    168.02 o 
 -10   8   0     2418.31     2684.56    399.87 o 
  -8   8   0     1294.23     1210.77    179.44 o 
  -6   8   0     3302.28     3179.44    208.53 o 
  -4   8   0      136.03      277.78    140.27 o 
  -2   8   0     3035.19     3361.30    221.42 o 
   0   8   0        5.42       33.45    136.18 o 
   2   8   0     2982.73     3056.38    209.11 o 
   4   8   0      147.84      205.76    140.94 o 
   6   8   0     3325.01     3158.27    222.08 o 
   8   8   0     1425.01     1248.42    187.34 o 
  10   8   0     2503.60     2693.38    267.82 o 
  12   8   0      255.28      250.78    153.91 o 
  14   8   0     1781.63     2007.85    221.73 o 
  16   8   0      348.54      284.95    174.71 o 
  18   8   0      442.55      422.16    195.64 o 
  20   8   0       78.45     -127.98    241.12 o 
  22   8   0      410.63      546.87    295.50 o 
  24   8   0      750.18      251.09    404.36 o 
 -23   9   0     2117.13     2123.01    463.23 o 
 -21   9   0      837.87      664.42    406.80 o 
 -19   9   0      318.46      124.73    350.55 o 
 -17   9   0     2388.11     1991.63    442.67 o 
 -15   9   0     1315.44     1155.19    370.12 o 
 -13   9   0      813.73      808.91    243.70 o 
 -11   9   0     4115.90     3878.48    330.02 o 
  -9   9   0     1600.99     1787.68    252.30 o 
  -7   9   0     4385.60     4532.90    260.25 o 
  -5   9   0     1964.08     2346.20    225.98 o 
  -3   9   0     5291.59     5630.75    274.89 o 
  -1   9   0     7585.53     7217.96    303.83 o 
   1   9   0     7574.54     7161.65    303.29 o 
   3   9   0     5385.21     5230.43    273.86 o 
   5   9   0     2160.83     2371.46    231.62 o 
   7   9   0     4320.71     3910.02    277.31 o 
   9   9   0     1847.10     1527.35    214.17 o 
  11   9   0     4036.23     4107.54    284.60 o 
  13   9   0      824.32      845.56    204.43 o 
  15   9   0     1164.48      803.05    215.14 o 
  17   9   0     2353.40     2170.52    355.04 o 
  19   9   0      286.79      363.33    293.41 o 
  21   9   0      872.90      697.50    332.38 o 
 -16  10   0     3466.29     2634.03    481.81 o 
 -14  10   0     1928.82     1827.76    447.57 o 
 -12  10   0     2250.47     2537.84    486.70 o 
 -10  10   0     1623.30     1793.91    293.01 o 
  -8  10   0     2257.32     1922.84    294.98 o 
  -6  10   0     3379.29     3444.09    286.87 o 
  -4  10   0     5102.52     4917.45    289.91 o 
  -2  10   0     5316.08     5259.56    301.26 o 
   0  10   0     5773.22     5575.43    301.31 o 
   2  10   0     5195.55     4489.70    274.50 o 
   4  10   0     4796.45     4107.70    281.46 o 
   6  10   0     3355.29     2870.28    348.99 o 
   8  10   0     2274.70     2912.92    277.84 o 
  10  10   0     1544.81     1590.36    406.25 o 
  12  10   0     2165.48     1867.38    295.42 o 
  14  10   0     1953.36     2102.40    363.65 o 
  16  10   0     3557.69     3194.71    406.65 o 
  18  10   0     1526.94     1469.87    586.97 o 
 -11  11   0     2305.41     2529.68    518.49 o 
  -9  11   0     3144.28     2716.37    536.43 o 
  -7  11   0     2692.50     2907.04    464.69 o 
  -5  11   0      807.44     1055.78    253.54 o 
  -3  11   0      961.85      957.54    233.65 o 
  -1  11   0      485.95      642.21    236.09 o 
   1  11   0      443.47      441.35    229.73 o 
   3  11   0      997.46     1284.36    252.26 o 
   5  11   0      807.33     1307.74    262.77 o 
   7  11   0     2850.51     3337.90    255.75 o 
   9  11   0     3141.70     2879.57    315.20 o 
  11  11   0     2330.09     3100.35    549.47 o 
   0  12   0     1612.33     1268.78    344.97 o 
   2  12   0      674.89      210.75    304.09 o 
   4  12   0      869.61      656.02    304.18 o 
   6  12   0      427.49      935.08    459.79 o 
 -35   1   1      644.29      414.96    366.04 o 
 -33   1   1      483.20      388.20    284.93 o 
 -31   1   1      841.72      469.86    218.07 o 
 -29   1   1      235.02      121.54    180.52 o 
 -27   1   1     2247.09     2314.30    254.50 o 
 -25   1   1     1347.40     1026.67    187.29 o 
 -23   1   1      393.86      238.69    128.18 o 
 -21   1   1     2868.40     3038.31    221.58 o 
 -19   1   1    15698.31    14804.41    552.32 o 
 -17   1   1     7986.42     7573.37    152.88 o 
 -15   1   1    13748.15    14292.85    619.77 o 
 -13   1   1     5410.49     5556.02    252.72 o 
 -11   1   1    13870.20    13844.29    263.29 o 
  -9   1   1    40863.79    41074.13    582.90 o 
  -7   1   1    95101.57    90662.61    790.78 o 
  -5   1   1    19446.69    21017.61   1585.64 o 
  -3   1   1    23920.11    24579.27   1275.93 o 
  -1   1   1     7653.16     7597.33    210.19 o 
   1   1   1     7530.58     7628.71     95.50 o 
   3   1   1    36486.79    40201.25    599.14 o 
   5   1   1    57229.78    60172.04    593.24 o 
   7   1   1    36022.08    38417.25    364.90 o 
   9   1   1    20422.02    21062.33    255.35 o 
  11   1   1    43752.90    50917.25    393.25 o 
  13   1   1     4037.17     3988.30    110.41 o 
  15   1   1    14793.52    14737.07    222.56 o 
  17   1   1    18032.23    19538.20    437.07 o 
  19   1   1     2824.14     2849.68    230.51 o 
  21   1   1     5313.83     5335.60    196.17 o 
  23   1   1     2515.15     2850.37    176.94 o 
  25   1   1     4623.09     4430.43    213.83 o 
  27   1   1     2170.92     2140.28    186.07 o 
  29   1   1      878.43      685.45    158.96 o 
  31   1   1      314.70      172.73    159.56 o 
  33   1   1     1512.24     1664.50    219.17 o 
  35   1   1      494.15      490.77    458.16 o 
 -36   2   1     2929.31     2440.82    495.66 o 
 -34   2   1     2779.45     3284.59    510.34 o 
 -32   2   1     3715.00     3892.87    349.56 o 
 -30   2   1     4557.15     4154.87    322.46 o 
 -28   2   1     4863.23     4806.14    441.86 o 
 -26   2   1     4147.75     4259.56    587.38 o 
 -24   2   1     2176.38     2274.69    223.03 o 
 -22   2   1    13925.59    14377.84    408.33 o 
 -20   2   1    11558.68    11510.25    349.40 o 
 -18   2   1    14258.17    14382.34    357.40 o 
 -16   2   1    27328.20    25731.75    472.84 o 
 -14   2   1    20749.97    17803.17    510.34 o 
 -12   2   1    40311.36    36271.57    669.31 o 
 -10   2   1    40757.79    38423.80    643.22 o 
  -8   2   1    18082.34    18564.08   1153.56 o 
  -6   2   1    22056.16    22766.22   1089.57 o 
  -4   2   1    40051.22    39885.40    769.79 o 
  -2   2   1    85315.62    89442.07   1773.93 o 
   0   2   1    44344.60    50075.98   1152.73 o 
   2   2   1    12471.38    12667.72    230.84 o 
   4   2   1     1672.84     1738.38     54.06 o 
   6   2   1    97026.99   100216.54    871.86 o 
   8   2   1    57751.16    59055.87    978.73 o 
  10   2   1    61052.99    65061.36    887.52 o 
  12   2   1     9178.76     8345.73    137.62 o 
  14   2   1    16308.05    17632.20    225.15 o 
  16   2   1     2582.03     2651.28    116.81 o 
  18   2   1    12461.54    12537.91    244.28 o 
  20   2   1      915.00      952.61    120.03 o 
  22   2   1     2962.83     2863.70    169.27 o 
  24   2   1     8588.92     8875.15    265.50 o 
  26   2   1     9687.78    10671.58    318.30 o 
  28   2   1     5331.88     5675.81    255.10 o 
  30   2   1     3613.83     3985.28    249.08 o 
  32   2   1     2159.03     2244.21    236.68 o 
  34   2   1     2507.01     2932.18    391.70 o 
 -35   3   1      685.74      407.62    397.84 o 
 -33   3   1     2194.32     2162.83    466.32 o 
 -31   3   1     3421.02     4085.97    520.94 o 
 -29   3   1     4633.85     4614.11    341.09 o 
 -27   3   1    12870.28    11499.78    930.19 o 
 -25   3   1     7946.38     6893.19    339.42 o 
 -23   3   1    32245.15    29277.25    785.89 o 
 -21   3   1     9878.55     9832.47    346.61 o 
 -19   3   1     8983.81     8171.13    303.83 o 
 -17   3   1     1388.30     1367.15    223.38 o 
 -15   3   1     6405.21     6184.40    356.26 o 
 -13   3   1     1217.40     1319.89    231.94 o 
 -11   3   1    24201.25    25030.69   1562.00 o 
  -9   3   1     8323.02     8121.15    199.00 o 
  -7   3   1    16183.24    15193.67    410.65 o 
  -5   3   1    22086.28    20600.24    566.09 o 
  -3   3   1     3073.48     2707.87    102.28 o 
  -1   3   1   186194.69   183896.64   1005.50 o 
   1   3   1    82458.40    84445.42   3417.68 o 
   3   3   1    17220.57    16734.94    546.61 o 
   5   3   1    19572.77    20626.79    222.92 o 
   7   3   1    19852.07    21368.31    362.35 o 
   9   3   1     4247.67     4480.69    106.46 o 
  11   3   1     2207.44     2224.76     74.91 o 
  13   3   1     9510.39    10306.84    165.35 o 
  15   3   1     8388.10     8497.27    161.76 o 
  17   3   1    31490.64    32348.08    342.00 o 
  19   3   1    10413.44    10870.28    221.95 o 
  21   3   1     7150.61     7300.71    231.99 o 
  23   3   1     6970.85     7278.83    246.92 o 
  25   3   1     5186.60     4905.50    222.60 o 
  27   3   1     1751.70     1925.08    196.13 o 
  29   3   1     2215.16     2825.49    226.71 o 
  31   3   1     1617.42     1629.11    249.19 o 
  33   3   1     2165.76     2691.05    366.31 o 
 -34   4   1      638.71      286.96    445.94 o 
 -32   4   1     1310.78     1213.07    410.88 o 
 -30   4   1     1689.10     1607.65    422.29 o 
 -28   4   1     1439.45     1705.48    393.76 o 
 -26   4   1     2002.78     1942.57    243.26 o 
 -24   4   1     3270.87     2874.37    302.05 o 
 -22   4   1      895.89      888.63    179.81 o 
 -20   4   1     9591.77     9098.05    495.66 o 
 -18   4   1     2404.13     3076.71    337.51 o 
 -16   4   1     7229.92     6997.19    416.59 o 
 -14   4   1     4931.08     4862.89    326.91 o 
 -12   4   1     2353.37     2338.16    160.55 o 
 -10   4   1     8264.37     8421.10    319.62 o 
  -8   4   1     1992.26     1911.96    113.11 o 
  -6   4   1    34297.53    34266.81   1455.97 o 
  -4   4   1    10834.22    11192.43    386.22 o 
  -2   4   1     2982.89     3398.69    172.74 o 
   0   4   1    39091.92    41666.40    406.88 o 
   2   4   1    35666.34    39537.89   1173.56 o 
   4   4   1    10583.00    10938.20    220.89 o 
   6   4   1    10919.12    11517.53    184.08 o 
   8   4   1     9099.33     9693.73    223.65 o 
  10   4   1     1251.13     1386.89     85.81 o 
  12   4   1     8462.72     9558.40    201.31 o 
  14   4   1     2569.27     2603.22    109.16 o 
  16   4   1      621.87      643.08     86.86 o 
  18   4   1     1362.44     1242.02    104.71 o 
  20   4   1     3820.72     4037.75    169.97 o 
  22   4   1      291.86      344.17    123.21 o 
  24   4   1     3143.37     3564.80    210.11 o 
  26   4   1     1330.48     1218.76    173.14 o 
  28   4   1     3276.86     3167.63    235.23 o 
  30   4   1     2591.51     2680.68    348.28 o 
  32   4   1      739.37      708.44    441.86 o 
 -33   5   1       37.23     -116.58    410.06 o 
 -31   5   1      195.08      256.80    347.29 o 
 -29   5   1      568.78      966.87    397.02 o 
 -27   5   1      134.49       75.82    297.56 o 
 -25   5   1      460.68      494.09    195.87 o 
 -23   5   1      785.02     1093.23    332.62 o 
 -21   5   1      972.74      767.95    274.74 o 
 -19   5   1     1603.76     1676.94    328.54 o 
 -17   5   1     6310.17     6379.24    445.94 o 
 -15   5   1     5695.72     5289.74    256.57 o 
 -13   5   1       41.41      112.63    107.31 o 
 -11   5   1     1649.00     1828.35    137.16 o 
  -9   5   1      224.03       80.47     82.49 o 
  -7   5   1     1986.69     2074.46    143.85 o 
  -5   5   1     2105.42     1979.45    131.87 o 
  -3   5   1     2918.01     3117.31    149.65 o 
  -1   5   1     7631.08     8710.58    400.50 o 
   1   5   1    23472.17    24591.52    347.38 o 
   3   5   1     1292.81     1149.66    119.37 o 
   5   5   1      820.87      760.11    105.50 o 
   7   5   1      641.01      672.94    105.35 o 
   9   5   1     9537.73     9399.60    442.70 o 
  11   5   1     1065.46     1047.00     87.89 o 
  13   5   1      126.96      154.38     89.37 o 
  15   5   1     2631.16     2524.29    140.97 o 
  17   5   1     3031.83     3128.72    151.43 o 
  19   5   1     1567.26     1465.04    135.76 o 
  21   5   1      409.88      233.35    115.23 o 
  23   5   1     2076.49     1948.29    210.36 o 
  25   5   1       35.40       84.78    170.95 o 
  27   5   1      884.31      324.09    289.00 o 
  29   5   1      149.41      321.20    382.35 o 
  31   5   1       33.54      216.04    428.82 o 
 -30   6   1     1647.89     1952.50    454.90 o 
 -28   6   1     1909.83     1579.93    456.53 o 
 -26   6   1     1980.70     1986.73    445.94 o 
 -24   6   1     1929.46     2487.29    415.77 o 
 -22   6   1     1904.40     1366.34    365.23 o 
 -20   6   1     5256.89     5028.39    449.20 o 
 -18   6   1     4211.10     3491.83    587.38 o 
 -16   6   1     3530.37     3172.86    240.58 o 
 -14   6   1     3053.73     2970.84    225.29 o 
 -12   6   1     2098.72     2351.94    209.82 o 
 -10   6   1     4688.84     4293.01    235.19 o 
  -8   6   1    14515.92    14796.21    486.26 o 
  -6   6   1     6293.26     6282.78    215.20 o 
  -4   6   1     1934.09     2019.57    152.73 o 
  -2   6   1      690.75      917.43    120.57 o 
   0   6   1     9810.23     9555.25    254.11 o 
   2   6   1     3468.38     3173.28    270.64 o 
   4   6   1     2313.19     2663.25    165.18 o 
   6   6   1      279.94      212.38    120.96 o 
   8   6   1     5763.96     5842.98    221.53 o 
  10   6   1      268.47      284.53    117.59 o 
  12   6   1      492.23      361.46    129.46 o 
  14   6   1     2961.11     2982.01    195.04 o 
  16   6   1     3074.60     3273.54    217.34 o 
  18   6   1      515.95      405.58    153.87 o 
  20   6   1     3770.97     3782.25    211.90 o 
  22   6   1     1251.91      903.76    196.54 o 
  24   6   1      871.02      621.51    254.35 o 
  26   6   1     1375.72     1173.13    421.48 o 
  28   6   1     2466.78     1818.80    501.37 o 
 -29   7   1     4428.71     3754.99    616.32 o 
 -27   7   1     2480.97     3301.71    548.66 o 
 -25   7   1     3756.34     3714.22    519.31 o 
 -23   7   1     4126.76     4160.52    369.17 o 
 -21   7   1     3665.23     3789.23    440.23 o 
 -19   7   1     2915.49     3277.26    440.23 o 
 -17   7   1     7253.31     7106.88    348.43 o 
 -15   7   1     9857.29     8991.14    373.27 o 
 -13   7   1     1769.08     1662.49    214.34 o 
 -11   7   1    11614.80    10753.56    670.94 o 
  -9   7   1    13417.91    13020.06    345.47 o 
  -7   7   1     2136.72     2396.89    185.46 o 
  -5   7   1     2834.73     2706.32    178.99 o 
  -3   7   1    12718.59    12049.87    307.02 o 
  -1   7   1     3628.05     3804.00    262.31 o 
   1   7   1     2720.24     2995.49    233.60 o 
   3   7   1    10128.09     9792.08    286.59 o 
   5   7   1     9972.33     9791.12    422.52 o 
   7   7   1     7367.31     7352.50    264.69 o 
   9   7   1    13520.60    13339.45    346.60 o 
  11   7   1     6685.26     6757.35    266.96 o 
  13   7   1     7314.46     7456.93    333.95 o 
  15   7   1    14529.65    14761.91    517.38 o 
  17   7   1     2940.59     3284.38    363.70 o 
  19   7   1     2515.06     3085.85    481.40 o 
  21   7   1      712.37      851.74    272.08 o 
  23   7   1      249.70      309.73    262.83 o 
  25   7   1      181.79      210.33    330.17 o 
  27   7   1     1915.26     2307.12    516.05 o 
 -26   8   1     1195.05      942.42    423.92 o 
 -24   8   1      927.93     1165.99    278.30 o 
 -22   8   1     1542.59     1465.40    307.12 o 
 -20   8   1      983.65     1006.82    354.63 o 
 -18   8   1      771.37      692.95    302.45 o 
 -16   8   1     2966.29     2507.67    388.87 o 
 -14   8   1     8866.89     8037.63    865.37 o 
 -12   8   1     9258.21     7984.72    463.46 o 
 -10   8   1     6643.61     6268.32    453.27 o 
  -8   8   1     5427.01     5177.75    246.05 o 
  -6   8   1     3381.80     3510.71    211.84 o 
  -4   8   1     4973.53     4558.01    233.14 o 
  -2   8   1     4480.78     4384.04    233.39 o 
   0   8   1     2264.95     2297.47    204.57 o 
   2   8   1     3130.46     2692.60    212.91 o 
   4   8   1     4232.67     4390.50    335.22 o 
   6   8   1     5343.56     5143.38    391.60 o 
   8   8   1    15278.78    14675.14    383.96 o 
  10   8   1    16418.18    15474.22    399.97 o 
  12   8   1     4911.09     5004.53    377.82 o 
  14   8   1     5345.73     5233.93    297.81 o 
  16   8   1     2866.02     3293.55    644.45 o 
  18   8   1     2163.07     2165.82    419.44 o 
  20   8   1      389.35      650.36    294.98 o 
  22   8   1     1116.99     1420.53    505.45 o 
  24   8   1     1010.08      965.48    432.08 o 
 -23   9   1     1830.06     2020.86    524.20 o 
 -21   9   1      733.74      860.16    281.51 o 
 -19   9   1      481.62      934.26    379.90 o 
 -17   9   1      878.24      600.02    358.70 o 
 -15   9   1      242.84      256.80    289.41 o 
 -13   9   1       46.94       98.64    301.64 o 
 -11   9   1      651.10      558.47    204.63 o 
  -9   9   1     1633.57     1496.87    246.65 o 
  -7   9   1     2061.60     2352.77    385.46 o 
  -5   9   1     4909.08     4811.05    264.28 o 
  -3   9   1     5656.26     5434.51    273.30 o 
  -1   9   1     6165.86     5957.95    283.15 o 
   1   9   1     5389.46     5474.20    383.70 o 
   3   9   1     2534.62     2630.40    239.40 o 
   5   9   1     2651.67     2594.34    238.42 o 
   7   9   1     1237.18     1277.45    199.29 o 
   9   9   1      550.63      645.83    185.33 o 
  11   9   1      434.13      319.36    185.74 o 
  13   9   1      950.81      988.67    210.36 o 
  15   9   1     1339.70     1540.95    622.84 o 
  17   9   1     2147.70     2719.32    363.36 o 
  19   9   1     1629.13     1419.13    356.68 o 
  21   9   1     1474.89     1763.43    618.36 o 
  23   9   1      569.84      362.78    559.25 o 
 -20  10   1      432.54     -165.42    330.60 o 
 -18  10   1      313.14      381.77    303.68 o 
 -16  10   1      136.42     -119.02    373.38 o 
 -14  10   1      155.89      235.60    327.73 o 
 -12  10   1      176.77      393.76    358.70 o 
 -10  10   1      670.72      819.31    345.66 o 
  -8  10   1     3457.08     3153.23    325.60 o 
  -6  10   1     1038.96     1054.98    218.26 o 
  -4  10   1      214.13       82.65    174.97 o 
  -2  10   1      122.75      170.83    177.60 o 
   0  10   1     1124.41     1544.31    221.92 o 
   2  10   1      612.14      252.66    188.13 o 
   4  10   1      383.25      403.82    195.68 o 
   6  10   1      357.90      475.65    166.51 o 
   8  10   1      195.27      185.06    188.93 o 
  10  10   1      222.42      207.52    206.52 o 
  12  10   1       25.42     -161.52    273.51 o 
  14  10   1       13.12     -336.31    399.87 o 
  16  10   1      113.70      354.83    329.96 o 
 -11  11   1      362.05      700.29    432.08 o 
  -9  11   1      890.76      889.42    428.00 o 
  -7  11   1      442.50     1039.43    437.78 o 
  -5  11   1     3227.13     3596.68    320.34 o 
  -3  11   1      671.87      527.85    237.82 o 
  -1  11   1     1342.47     1281.59    258.64 o 
   1  11   1     1565.48     1768.41    223.12 o 
   3  11   1     1420.26     1580.61    216.23 o 
   5  11   1      198.40      169.05    197.33 o 
   7  11   1      750.66      521.30    226.74 o 
   9  11   1      838.06      776.78    332.76 o 
  11  11   1      249.24      821.76    461.42 o 
  -2  12   1     1775.34     1738.90    504.63 o 
   0  12   1     1618.12     1395.88    344.88 o 
   2  12   1     2640.34     2555.97    639.96 o 
   4  12   1      992.73     1249.94    305.55 o 
 -36   0   2      378.20      175.28    381.53 o 
 -34   0   2     2984.59     2904.69    424.74 o 
 -32   0   2     3055.10     3951.46    482.62 o 
 -30   0   2     3522.82     3238.94    428.82 o 
 -28   0   2     9185.79     8714.89    524.20 o 
 -26   0   2    34203.83    34292.17    927.74 o 
 -24   0   2    21700.29    20877.43    699.47 o 
 -22   0   2     1463.15     1081.82    215.22 o 
 -20   0   2     1969.40     1564.44    233.97 o 
 -18   0   2     2098.87     2014.45    229.08 o 
 -16   0   2     1722.13     1512.85    111.42 o 
 -14   0   2    26460.42    29078.37    305.22 o 
 -12   0   2    14561.60    14555.97    507.08 o 
 -10   0   2    24356.43    24661.27    386.42 o 
  -8   0   2    20972.31    21331.95   1383.46 o 
  -6   0   2   105984.27   110090.80   6157.49 o 
  -4   0   2   104562.98   113633.57    807.09 o 
  -2   0   2    75731.41    65562.02   5331.66 o 
   0   0   2    22349.36    22385.43   1153.56 o 
   2   0   2   198450.98   206577.31   9381.36 o 
   4   0   2    43183.21    44214.13    645.95 o 
   6   0   2    77971.02    81695.98   3659.14 o 
   8   0   2    74236.00    77866.54   2294.91 o 
  10   0   2    14976.81    15708.26    366.76 o 
  12   0   2    27015.14    28501.13    463.18 o 
  14   0   2    22414.69    23011.25    263.23 o 
  16   0   2    19646.29    18937.93    416.75 o 
  18   0   2    13364.64    13915.88    388.77 o 
  20   0   2     4197.52     3915.95    332.62 o 
  22   0   2    33640.52    33111.53    644.75 o 
  24   0   2     7470.00     6872.23    346.88 o 
  26   0   2     1715.71     1670.90    252.21 o 
  28   0   2     2079.89     2163.58    275.77 o 
  30   0   2     1573.19     1685.36    285.55 o 
  32   0   2     1126.63     1053.34    286.94 o 
  34   0   2     1535.23     1533.46    506.26 o 
 -37   1   2     5014.84     5493.89    619.58 o 
 -35   1   2     1960.05     1968.73    391.72 o 
 -33   1   2     3351.66     2796.41    317.98 o 
 -31   1   2     3343.04     3023.82    291.78 o 
 -29   1   2     4007.93     3903.30    291.83 o 
 -27   1   2      431.40      478.31    175.72 o 
 -25   1   2     6805.72     6267.01    304.05 o 
 -23   1   2     2240.22     2357.59    207.86 o 
 -21   1   2     8425.81     7939.76    295.31 o 
 -19   1   2    12565.30    11620.08    329.42 o 
 -17   1   2    11419.88    11367.31    177.46 o 
 -15   1   2    12712.52    12555.07    177.80 o 
 -13   1   2    17981.96    18492.85    508.80 o 
 -11   1   2     4511.29     3907.02    108.60 o 
  -9   1   2     9837.36     9543.52    402.21 o 
  -7   1   2    36916.92    37208.36    909.35 o 
  -5   1   2     2079.21     2115.20     65.07 o 
  -3   1   2    33200.50    33016.89    759.50 o 
  -1   1   2    33668.86    35886.31    796.17 o 
   1   1   2    38872.01    39634.60    289.07 o 
   3   1   2    41679.53    43514.69    545.29 o 
   5   1   2    57342.97    55233.61   1054.38 o 
   7   1   2    54947.71    58151.33    387.69 o 
   9   1   2     4930.94     4821.55    146.60 o 
  11   1   2    50478.71    57156.77   1314.45 o 
  13   1   2     5695.96     5678.57    134.23 o 
  15   1   2     3467.35     3287.15    117.09 o 
  17   1   2     4645.49     4895.94    174.84 o 
  19   1   2     3139.32     3202.11    160.75 o 
  21   1   2     1545.62     2018.21    154.53 o 
  23   1   2    15799.21    15916.20    335.60 o 
  25   1   2     5377.92     4763.77    227.02 o 
  27   1   2     3403.83     3261.05    221.71 o 
  29   1   2     2320.42     2188.02    204.02 o 
  31   1   2      830.51      945.91    186.90 o 
  33   1   2      971.21     1141.37    325.90 o 
  35   1   2     1180.32     1262.80    492.40 o 
 -36   2   2        6.26     -180.17    335.88 o 
 -34   2   2      605.00      646.52    254.42 o 
 -32   2   2     1815.66     1636.93    461.83 o 
 -30   2   2     1731.75     1691.65    255.39 o 
 -28   2   2     1093.99     1006.55    213.78 o 
 -26   2   2     2433.23     2371.42    238.09 o 
 -24   2   2      483.61      272.98    141.13 o 
 -22   2   2     2409.44     2523.60    204.87 o 
 -20   2   2     4572.22     4668.54    235.77 o 
 -18   2   2     3830.76     4090.61    140.34 o 
 -16   2   2     5239.98     5472.11    258.39 o 
 -14   2   2    10316.61    11006.53    414.14 o 
 -12   2   2    28321.24    32853.27    628.55 o 
 -10   2   2       30.33       26.54     53.06 o 
  -8   2   2     1055.54     1094.46    121.88 o 
  -6   2   2     1201.12     1369.29     68.73 o 
  -4   2   2     4691.15     4577.60    101.03 o 
  -2   2   2    70085.34    72295.12   2012.08 o 
   0   2   2   620283.12   646310.31   9688.61 o 
   2   2   2    11701.30    12832.26    146.32 o 
   4   2   2     4098.50     3912.98     71.20 o 
   6   2   2     7313.27     7624.15     97.27 o 
   8   2   2    15554.93    16539.70    366.02 o 
  10   2   2    20474.64    21305.11    445.72 o 
  12   2   2     6261.98     7698.61    154.05 o 
  14   2   2     3567.51     3627.13    124.67 o 
  16   2   2     4484.21     4523.61    142.34 o 
  18   2   2      328.87      412.90     83.17 o 
  20   2   2     2906.28     2667.35    163.25 o 
  22   2   2     2059.05     1976.06    163.46 o 
  24   2   2      554.24      373.74    130.67 o 
  26   2   2      443.54      319.99    136.88 o 
  28   2   2      171.59      143.00    150.61 o 
  30   2   2       45.72       59.29    159.93 o 
  32   2   2     1118.96     1002.60    316.21 o 
  34   2   2     1281.16     1033.72    505.45 o 
 -37   3   2      134.49     -427.18    427.18 o 
 -35   3   2      434.95     -330.99    332.62 o 
 -33   3   2      577.92      -12.23    328.54 o 
 -31   3   2      296.61      319.97    218.74 o 
 -29   3   2       44.79      -60.44    191.99 o 
 -27   3   2     2485.89     2066.05    251.24 o 
 -25   3   2     1055.95     1079.37    193.11 o 
 -23   3   2     1573.48     1622.30    278.40 o 
 -21   3   2     2778.56     2811.66    167.91 o 
 -19   3   2     2775.18     3076.01    164.84 o 
 -17   3   2     2210.38     2140.81    246.20 o 
 -15   3   2      788.52      806.27    187.50 o 
 -13   3   2     2207.59     2046.82    251.91 o 
 -11   3   2     8302.14     8474.88    204.35 o 
  -9   3   2     9495.95     9705.74    456.06 o 
  -7   3   2     1766.27     1889.10     91.27 o 
  -5   3   2     1780.63     1673.25     86.24 o 
  -3   3   2     6225.13     6065.77    146.33 o 
  -1   3   2     9116.69     9490.13    272.46 o 
   1   3   2      101.04       61.16     47.13 o 
   3   3   2     6544.45     6730.34    216.69 o 
   5   3   2     1489.58     1542.27     64.96 o 
   7   3   2     7117.74     7556.51    147.91 o 
   9   3   2     5993.14     6076.85    176.07 o 
  11   3   2     1993.61     2247.54    107.70 o 
  13   3   2     8715.19     9107.79    161.49 o 
  15   3   2     2082.44     2262.46    120.86 o 
  17   3   2     2123.87     2324.47    128.84 o 
  19   3   2     1040.67     1109.50    158.85 o 
  21   3   2     1013.62     1129.37    138.39 o 
  23   3   2      709.19      302.23    130.41 o 
  25   3   2      470.16      475.60    143.13 o 
  27   3   2      315.72      268.88    155.79 o 
  29   3   2       14.67     -189.89    189.89 o 
  31   3   2      268.36      568.88    274.63 o 
  33   3   2      156.41     -224.19    424.74 o 
 -34   4   2     1177.10     1258.73    463.06 o 
 -32   4   2      949.04      675.02    373.38 o 
 -30   4   2     1341.31     1145.19    256.02 o 
 -28   4   2     3731.99     3890.71    319.89 o 
 -26   4   2     3345.42     3650.23    282.40 o 
 -24   4   2     6134.25     6192.32    324.25 o 
 -22   4   2    10089.34    10300.32    317.87 o 
 -20   4   2     5274.20     5054.48    384.79 o 
 -18   4   2     7523.21     6113.47    408.43 o 
 -16   4   2     1363.96     1403.02    243.76 o 
 -14   4   2     6839.14     6998.82    388.87 o 
 -12   4   2    14550.07    15056.64    249.35 o 
 -10   4   2     5557.00     5484.98    286.30 o 
  -8   4   2    16837.47    17223.39    539.02 o 
  -6   4   2    11105.98    11115.17    239.28 o 
  -4   4   2     3222.51     3452.75    172.12 o 
  -2   4   2    53009.02    56605.98    452.69 o 
   0   4   2     3222.01     2932.35    125.89 o 
   2   4   2     3604.09     3612.13    197.49 o 
   4   4   2    47101.66    50445.38    792.80 o 
   6   4   2    25187.92    26568.49    571.00 o 
   8   4   2    26322.70    26737.59    421.40 o 
  10   4   2    14444.95    14103.48    161.72 o 
  12   4   2    10487.50    10634.50    176.49 o 
  14   4   2     5835.25     5901.99    149.90 o 
  16   4   2     6904.79     7356.62    170.30 o 
  18   4   2     1733.23     2360.63    195.63 o 
  20   4   2     6102.17     6490.46    220.16 o 
  22   4   2     2731.43     2750.86    189.64 o 
  24   4   2     1465.91     1428.55    201.58 o 
  26   4   2     1899.53     1814.72    239.23 o 
  28   4   2      781.03      394.23    250.08 o 
  30   4   2     1563.54     1757.65    473.65 o 
  32   4   2     2579.41     2655.23    510.34 o 
 -33   5   2     3561.02     3626.18    547.84 o 
 -31   5   2     3100.49     2713.11    512.78 o 
 -29   5   2     2722.08     2837.03    459.79 o 
 -27   5   2     2812.22     2985.75    295.39 o 
 -25   5   2     1948.47     2127.73    253.72 o 
 -23   5   2     4483.81     3889.52    336.47 o 
 -21   5   2     9011.15     8741.80    533.98 o 
 -19   5   2    10836.48    10773.37    545.39 o 
 -17   5   2    18604.24    17693.73    432.13 o 
 -15   5   2    13988.66    13483.46    697.84 o 
 -13   5   2    32597.94    32518.99   1559.12 o 
 -11   5   2     9111.99     9570.84    287.83 o 
  -9   5   2    10787.89    10564.23    235.31 o 
  -7   5   2     9712.69     9826.43    447.61 o 
  -5   5   2    39239.99    40863.89    522.45 o 
  -3   5   2    14612.26    14780.89    271.62 o 
  -1   5   2     6299.24     5714.52    183.77 o 
   1   5   2    24891.85    24050.46    411.76 o 
   3   5   2    11801.19    12460.30    260.46 o 
   5   5   2    12776.88    12882.02    269.82 o 
   7   5   2    16293.14    16234.29    308.45 o 
   9   5   2    21510.67    22020.91    304.14 o 
  11   5   2     2490.80     2662.21    119.31 o 
  13   5   2     2401.13     2468.39    150.95 o 
  15   5   2     5071.34     5144.67    299.59 o 
  17   5   2     1947.70     2058.62    157.00 o 
  19   5   2     2680.68     2570.15    181.86 o 
  21   5   2     9424.54     9543.46    329.07 o 
  23   5   2     3607.77     3972.02    331.36 o 
  25   5   2     5208.31     4754.14    471.61 o 
  27   5   2     5614.90     5202.80    450.01 o 
  29   5   2     3373.60     3170.46    571.48 o 
 -32   6   2     1470.95     1034.54    498.11 o 
 -30   6   2     3337.95     3456.61    551.10 o 
 -28   6   2     6665.42     6891.21    613.06 o 
 -26   6   2     2973.36     2855.78    472.84 o 
 -24   6   2    10076.31     9254.58    626.10 o 
 -22   6   2     7180.16     6872.27    315.37 o 
 -20   6   2     5686.19     5327.58    485.88 o 
 -18   6   2     4939.69     4918.07    286.10 o 
 -16   6   2     3874.12     3947.41    342.81 o 
 -14   6   2      160.34      130.59    128.39 o 
 -12   6   2     3080.08     2612.05    164.83 o 
 -10   6   2     8435.75     8500.71    283.29 o 
  -8   6   2    16881.99    16027.30    509.91 o 
  -6   6   2    21154.18    20553.00    350.07 o 
  -4   6   2     6632.09     6508.54    382.31 o 
  -2   6   2     5316.67     5177.65    226.92 o 
   0   6   2     9106.74     8872.04    244.60 o 
   2   6   2     2423.08     2375.23    162.25 o 
   4   6   2      691.69      591.43    156.69 o 
   6   6   2     3530.89     3512.56    187.73 o 
   8   6   2     1056.59     1185.10    112.14 o 
  10   6   2       60.21       76.62    101.99 o 
  12   6   2     2198.66     2001.35    190.01 o 
  14   6   2    12159.35    12059.34    457.02 o 
  16   6   2    12866.52    12463.13    345.97 o 
  18   6   2     6139.92     6839.53    360.80 o 
  20   6   2     5922.63     5882.43    289.03 o 
  22   6   2     2198.86     2073.47    242.02 o 
  24   6   2     1438.77     1071.38    266.02 o 
  26   6   2     1129.95     1323.13    449.20 o 
  28   6   2     1046.59     1465.80    461.42 o 
 -29   7   2     1094.65     1336.17    451.64 o 
 -27   7   2      317.45      488.33    363.60 o 
 -25   7   2     1268.63     1623.14    411.70 o 
 -23   7   2      469.50      332.62    231.74 o 
 -21   7   2     1870.84     1713.03    485.47 o 
 -19   7   2      633.02      433.71    306.53 o 
 -17   7   2      439.06      501.37    273.10 o 
 -15   7   2     1370.02     1360.01    240.90 o 
 -13   7   2     2714.60     2841.57    234.04 o 
 -11   7   2     5694.22     5566.89    253.34 o 
  -9   7   2     2754.34     2570.18    183.88 o 
  -7   7   2     2688.97     2726.40    300.20 o 
  -5   7   2     3608.02     3428.78    188.22 o 
  -3   7   2      490.83      518.97    126.90 o 
  -1   7   2     2260.22     2526.35    332.02 o 
   1   7   2     4264.42     4217.81    205.43 o 
   3   7   2     6359.78     6639.20    310.16 o 
   5   7   2     1170.60     1455.04    162.37 o 
   7   7   2     1088.34     1274.05    129.45 o 
   9   7   2     4439.18     4618.05    180.39 o 
  11   7   2     1332.17     1154.13    178.23 o 
  13   7   2      550.99      341.94    198.03 o 
  15   7   2      843.73      643.66    170.33 o 
  17   7   2      501.93      380.50    219.94 o 
  19   7   2      971.92     1085.63    273.17 o 
  21   7   2      473.69      474.39    262.09 o 
  23   7   2     1378.96     1465.80    398.65 o 
  25   7   2      157.43     -170.38    322.02 o 
 -26   8   2      351.21      193.21    392.13 o 
 -24   8   2      688.71      667.13    230.55 o 
 -22   8   2      625.85      638.89    259.35 o 
 -20   8   2      205.63      506.32    230.40 o 
 -18   8   2       79.01      381.53    303.27 o 
 -16   8   2      104.45        4.08    233.16 o 
 -14   8   2     1023.46      975.84    325.28 o 
 -12   8   2     5780.35     5986.80    328.33 o 
 -10   8   2      948.05      959.48    217.70 o 
  -8   8   2      397.14      478.18    142.47 o 
  -6   8   2     1083.11      611.63    152.91 o 
  -4   8   2     6753.20     5666.76    253.08 o 
  -2   8   2      562.20      575.79    141.73 o 
   0   8   2     4384.00     4494.20    235.88 o 
   2   8   2      687.32      913.35    157.32 o 
   4   8   2      957.62      742.80    156.78 o 
   6   8   2      434.05      311.33    120.83 o 
   8   8   2     1148.23     1175.72    165.21 o 
  10   8   2      235.67      463.73    252.07 o 
  12   8   2     1598.81     1773.70    219.56 o 
  14   8   2      818.14      832.40    237.11 o 
  16   8   2      431.49      617.92    252.15 o 
  18   8   2      705.80      195.06    256.92 o 
  20   8   2      283.63      477.33    302.11 o 
  22   8   2      883.91      749.21    320.48 o 
 -25   9   2      756.80     1813.09    613.87 o 
 -23   9   2      605.93      592.35    267.95 o 
 -21   9   2      248.04      366.61    233.40 o 
 -19   9   2     1979.46     1889.03    275.33 o 
 -17   9   2     1162.86     1059.81    389.68 o 
 -15   9   2     1043.47      606.54    345.66 o 
 -13   9   2     3056.60     3741.13    476.10 o 
 -11   9   2     1012.58      981.31    230.20 o 
  -9   9   2     2919.88     3146.68    251.55 o 
  -7   9   2     2605.95     3359.39    249.38 o 
  -5   9   2     4304.51     4060.51    358.51 o 
  -3   9   2     5500.38     5730.79    279.11 o 
  -1   9   2     7128.34     6666.04    293.32 o 
   1   9   2     6600.83     5943.82    287.38 o 
   3   9   2     1778.10     2031.06    213.99 o 
   5   9   2     4120.05     3975.37    195.03 o 
   7   9   2      392.07      315.43    147.76 o 
   9   9   2     2051.13     1630.22    215.92 o 
  11   9   2     2923.72     2438.86    460.61 o 
  13   9   2     1444.21     1322.54    289.30 o 
  15   9   2     3452.89     3384.76    400.85 o 
  17   9   2     1575.65     1582.77    331.82 o 
  19   9   2      896.74      947.96    540.10 o 
  21   9   2     1248.22      717.41    566.59 o 
  23   9   2     1238.62      734.53    600.02 o 
 -20  10   2     2243.62     2261.49    414.71 o 
 -18  10   2     4038.22     4098.88    333.55 o 
 -16  10   2     2081.04     1412.26    241.94 o 
 -14  10   2     2004.27     1227.89    258.15 o 
 -12  10   2     1905.32     2080.49    427.18 o 
 -10  10   2     1854.88     1524.49    397.84 o 
  -8  10   2     2514.53     2282.39    254.83 o 
  -6  10   2     1116.62     1119.35    220.01 o 
  -4  10   2     2188.56     2230.00    245.49 o 
  -2  10   2     4751.39     4587.36    283.30 o 
   0  10   2     2031.38     2299.54    203.00 o 
   2  10   2     4015.18     4051.53    236.51 o 
   4  10   2     5427.43     4870.96    231.83 o 
   6  10   2     4556.92     4500.63    228.20 o 
   8  10   2     5445.47     5084.62    396.51 o 
  10  10   2     3524.18     3545.47    432.48 o 
  12  10   2     4568.87     4449.55    417.29 o 
  14  10   2     3516.33     4054.38    424.12 o 
  16  10   2     2183.89     2308.27    390.23 o 
 -13  11   2     1705.12     1372.86    476.10 o 
 -11  11   2      948.73      919.73    231.20 o 
  -9  11   2      720.36      312.01    190.77 o 
  -7  11   2      746.94      630.72    194.58 o 
  -5  11   2      904.52      754.72    200.16 o 
  -3  11   2      656.31      483.33    181.39 o 
  -1  11   2     1105.01     1336.55    273.39 o 
   1  11   2     1864.74     2280.03    251.73 o 
   3  11   2     1943.41     2009.41    287.52 o 
   5  11   2     3769.21     3683.69    297.45 o 
   7  11   2     1532.04     1234.03    343.57 o 
   9  11   2     2939.03     2195.44    518.49 o 
  11  11   2     1202.68      657.90    430.45 o 
  -4  12   2      654.50      622.03    507.08 o 
  -2  12   2     1276.82     1089.97    499.74 o 
   0  12   2      519.73      393.76    408.43 o 
   2  12   2      271.68     -240.06    282.59 o 
   4  12   2      115.52     -634.26    634.26 o 
 -39   1   3     1319.49     1356.56    512.78 o 
 -37   1   3      270.02      407.97    264.37 o 
 -35   1   3      758.65      858.30    267.25 o 
 -33   1   3      528.35      399.10    211.72 o 
 -31   1   3      694.75      534.99    201.21 o 
 -29   1   3     2056.37     1887.42    424.33 o 
 -27   1   3    12381.23    11920.35    407.16 o 
 -25   1   3       81.80      134.13    139.45 o 
 -23   1   3    10533.73     9857.90    505.86 o 
 -21   1   3     2591.13     2551.54    189.71 o 
 -19   1   3     2238.02     2312.39    131.12 o 
 -17   1   3       66.39       32.08     63.68 o 
 -15   1   3    25774.44    27842.73    664.68 o 
 -13   1   3    14589.15    14910.70    549.28 o 
 -11   1   3     3796.13     3474.01     92.61 o 
  -9   1   3    10628.35    10437.28    162.70 o 
  -7   1   3     3258.69     3267.63     89.57 o 
  -5   1   3    12483.00    13149.70    112.96 o 
  -3   1   3    51867.07    55706.65    911.05 o 
  -1   1   3    16735.50    17911.22    372.27 o 
   1   1   3     5294.64     5362.92     70.63 o 
   3   1   3    31996.77    33288.19    535.75 o 
   5   1   3    37623.92    35808.73   1936.42 o 
   7   1   3    18895.35    19319.85    182.05 o 
   9   1   3    26732.73    28101.44    305.98 o 
  11   1   3    27505.45    28407.49    288.81 o 
  13   1   3     5504.38     5250.99    133.61 o 
  15   1   3     3092.19     3073.50    119.68 o 
  17   1   3     1289.59     1569.93    126.31 o 
  19   1   3     5449.08     5882.93    273.70 o 
  21   1   3      656.62      577.02    126.18 o 
  23   1   3     3154.43     3232.71    193.59 o 
  25   1   3     4307.52     4171.04    226.37 o 
  27   1   3     1796.24     1524.22    177.83 o 
  29   1   3     2570.40     2967.19    340.40 o 
  31   1   3     2311.85     2528.49    355.47 o 
  33   1   3     1330.35     1073.50    343.94 o 
 -38   2   3     1101.04     1648.41    472.84 o 
 -36   2   3     3136.48     3188.20    363.46 o 
 -34   2   3     1896.50     2079.65    430.04 o 
 -32   2   3     1830.05     2132.25    285.35 o 
 -30   2   3     4902.05     4365.38    311.72 o 
 -28   2   3     8361.73     7207.53    346.88 o 
 -26   2   3       54.10      106.29    148.97 o 
 -24   2   3     4427.23     4272.25    257.39 o 
 -22   2   3     8506.03     8688.41    318.66 o 
 -20   2   3    42323.49    42207.07   1387.09 o 
 -18   2   3    26346.91    25819.03    809.45 o 
 -16   2   3    53387.56    53783.12    903.64 o 
 -14   2   3    26642.57    26162.46    293.28 o 
 -12   2   3    12416.44    12373.35    159.91 o 
 -10   2   3    13553.30    13362.16    162.01 o 
  -8   2   3    24462.77    25203.21    354.48 o 
  -6   2   3    20090.50    20960.91    392.26 o 
  -4   2   3    34170.06    33843.97    642.26 o 
  -2   2   3    18508.46    18398.95    261.27 o 
   0   2   3   302410.66   321896.84   5282.75 o 
   2   2   3    46326.22    46752.16    585.92 o 
   4   2   3    58843.16    58294.00    619.46 o 
   6   2   3    33631.43    32838.28    651.36 o 
   8   2   3    11694.62    11446.99    181.54 o 
  10   2   3     7477.69     7664.17    229.21 o 
  12   2   3     9206.15     9543.80    203.79 o 
  14   2   3     3165.60     3309.43    127.90 o 
  16   2   3     5940.42     5943.64    166.17 o 
  18   2   3     8548.76     8796.58    291.63 o 
  20   2   3     6394.30     6380.59    221.92 o 
  22   2   3     2079.50     2346.93    175.83 o 
  24   2   3     6279.09     6215.67    245.67 o 
  26   2   3     3959.01     4096.76    266.35 o 
  28   2   3     2796.84     3146.98    339.90 o 
  30   2   3     2000.13     1479.45    307.33 o 
  32   2   3     2120.45     1955.81    343.62 o 
  34   2   3      410.64      218.48    444.30 o 
 -37   3   3     2075.97     2632.40    530.72 o 
 -35   3   3     2164.25     2894.26    349.60 o 
 -33   3   3     2431.82     2727.67    325.35 o 
 -31   3   3     2378.98     2440.79    292.98 o 
 -29   3   3     8364.00     8300.33    387.95 o 
 -27   3   3     8421.17     8764.13    382.31 o 
 -25   3   3    15422.86    14751.41    446.29 o 
 -23   3   3     9158.72     9348.63    349.02 o 
 -21   3   3     9695.32     9554.84    220.95 o 
 -19   3   3    14654.98    15952.29    462.77 o 
 -17   3   3    10831.31    11079.52    247.31 o 
 -15   3   3     2737.12     2577.91    138.85 o 
 -13   3   3    11831.52    11539.10    861.71 o 
 -11   3   3    41602.25    42827.08    903.55 o 
  -9   3   3    33016.42    31777.67    912.46 o 
  -7   3   3    63407.35    63892.43   1622.40 o 
  -5   3   3    23397.30    22370.38    879.24 o 
  -3   3   3     6195.79     5407.53    283.60 o 
  -1   3   3     3734.03     3714.67     91.53 o 
   1   3   3      896.81      915.81     61.29 o 
   3   3   3     1755.37     1840.71     92.00 o 
   5   3   3    19332.79    20342.50    664.92 o 
   7   3   3    17324.03    18221.74    358.41 o 
   9   3   3    27128.32    28274.48    399.02 o 
  11   3   3     6760.17     6810.88    261.77 o 
  13   3   3    32357.72    33178.74    418.36 o 
  15   3   3    18049.10    18989.86    752.35 o 
  17   3   3    16435.25    16430.12    318.01 o 
  19   3   3    11122.63    10907.06    275.15 o 
  21   3   3     2771.73     2981.31    192.01 o 
  23   3   3     3962.80     3230.91    231.49 o 
  25   3   3     1112.34     1336.67    252.32 o 
  27   3   3      229.17      172.32    211.03 o 
  29   3   3     1899.84     1682.46    305.41 o 
  31   3   3     2350.26     2291.54    429.63 o 
 -36   4   3     1333.46     1747.05    498.11 o 
 -34   4   3      765.90     1154.38    399.47 o 
 -32   4   3     2071.81     2218.19    381.12 o 
 -30   4   3     1226.47     1381.02    251.18 o 
 -28   4   3      176.01      342.88    187.03 o 
 -26   4   3     3226.35     3222.49    264.71 o 
 -24   4   3       98.67      -52.56    139.45 o 
 -22   4   3     5030.03     5348.54    227.42 o 
 -20   4   3     7157.86     6389.66    323.63 o 
 -18   4   3     5707.89     5393.88    215.66 o 
 -16   4   3     2702.06     2861.48    278.00 o 
 -14   4   3     9252.94     8447.14    264.49 o 
 -12   4   3     6159.91     6440.09    285.28 o 
 -10   4   3    10970.00    10843.92    267.00 o 
  -8   4   3    13115.86    13104.82    228.66 o 
  -6   4   3     6188.54     6505.66    165.96 o 
  -4   4   3     1117.18     1185.69     95.80 o 
  -2   4   3    31489.55    33899.82    801.72 o 
   0   4   3     2291.53     2645.11    123.98 o 
   2   4   3     8473.82     8573.85    148.65 o 
   4   4   3     8255.88     8353.34    150.37 o 
   6   4   3    11289.25    12472.97    263.78 o 
   8   4   3     8675.37     8633.49    161.76 o 
  10   4   3     5918.81     6267.75    145.40 o 
  12   4   3     3553.63     3659.97    183.45 o 
  14   4   3     1930.22     1990.49    220.39 o 
  16   4   3     2771.63     2875.50    193.58 o 
  18   4   3     1184.53     1359.68    171.17 o 
  20   4   3     2585.15     2852.81    268.05 o 
  22   4   3     6804.33     6085.23    358.73 o 
  24   4   3     1736.38     1805.44    273.46 o 
  26   4   3      932.69     1196.58    276.44 o 
  28   4   3      570.19      342.17    266.42 o 
  30   4   3      622.50      459.85    450.01 o 
 -33   5   3       14.63     -193.21    369.30 o 
 -31   5   3      175.69      295.98    241.85 o 
 -29   5   3     1020.31      842.68    236.05 o 
 -27   5   3     1134.40     1074.53    236.57 o 
 -25   5   3      265.07      284.52    282.07 o 
 -23   5   3     2242.90     2624.35    228.71 o 
 -21   5   3      320.10      435.68    147.30 o 
 -19   5   3      452.66      712.71    117.29 o 
 -17   5   3     4233.50     4023.06    240.63 o 
 -15   5   3      891.98      901.81    186.28 o 
 -13   5   3      674.15      677.24    108.80 o 
 -11   5   3     1562.54     1866.81    155.82 o 
  -9   5   3     2240.30     2204.82    136.21 o 
  -7   5   3       32.23      109.31     80.93 o 
  -5   5   3     2192.42     2143.83    148.09 o 
  -3   5   3     4361.04     4898.97    168.46 o 
  -1   5   3    16210.19    17038.01    425.54 o 
   1   5   3     8273.39     8409.41    356.50 o 
   3   5   3     1306.02     1281.67    109.72 o 
   5   5   3     2343.99     2161.40    113.42 o 
   7   5   3     1441.80     1520.08    107.96 o 
   9   5   3     4538.80     4468.10    144.44 o 
  11   5   3     3186.05     3446.69    196.82 o 
  13   5   3      609.39      560.83    108.80 o 
  15   5   3     7212.93     6944.54    218.54 o 
  17   5   3      559.53      608.39    129.25 o 
  19   5   3      197.04      243.31    149.36 o 
  21   5   3      332.70      203.49    188.02 o 
  23   5   3     1300.70     1153.36    402.32 o 
  25   5   3      628.30      527.21    326.91 o 
  27   5   3       72.10      -16.54    257.44 o 
  29   5   3       40.21     -396.21    396.21 o 
 -32   6   3     1409.35      868.23    432.08 o 
 -30   6   3      294.19      445.12    392.13 o 
 -28   6   3       61.54       51.22    227.45 o 
 -26   6   3      890.48     1131.55    376.64 o 
 -24   6   3     5053.50     4716.74    378.79 o 
 -22   6   3     2143.26     2908.46    253.41 o
[truncated: 299,151 more chars]
